# Supplementary material for: The Known and Unknown of Global Tick-Borne Viruses
Source: Viruses. 2024 Nov 21;16(12):1807. doi: 10.3390/v16121807 (PMC11680321; doi:10.3390/v16121807)
Supplement: Supplementary file 1 [file viruses-16-01807-s001.zip]

Archive with 2 entries (2 files):
- Supplementary Table S1.xls
- Supplementary Figure S1.tif
