# Supplementary material for: The Known and Unknown of Global Tick-Borne Viruses
Source: Viruses. 2024 Nov 21;16(12):1807. doi: 10.3390/v16121807 (PMC11680321; doi:10.3390/v16121807)
Supplement: Supplementary file 1 [file viruses-16-01807-s001.zip › Supplementary Table S1.xls]

## Sheet: Supplementary_Table_1
Order	Famliy	Genus	Virus Name	Abbreviation	Genome structures	Genome organizations	Genome length	Year of First Identification	Detection Method	Disease	Name of Disease (If Applicable)	Hosts	Signs in Disease Detail	Mortality rate	Vector Name	Host/Field	Country	References
Amarillovirales	Flaviviridae	Orthoflavivirus	Alkhumra hemorrhagic fever virus	AHFV	ssRNA(+)	Linear(l segment)	11	1995	ELISA/Antigen detection/IFA/other seroligical assays	Zoonotic disease	Alkhurma hemorrhagic fever	Human ,RNA: camel,sheep	fever,headache,malaise,arthralgia,anorexia,myalgia,backache,nausea and vomiting,chills,retro-orbital pain,diarrhea,abdominal pain,hemorrhagic manifestations,central nervous system manifestations,leucopenia,thrombocytopenia	1-25%	Ornithodoros savignyi ,Hyalomma dromedarii	Camel	Saudi Arabia ,Egypt ,Djibouti,Turkey,Greece	1-8
Amarillovirales	Flaviviridae	Orthoflavivirus	deer tick virus	DTV	ssRNA(+)	Linear(l segment)	11	1997	PCR detection with sequence confirmation	Zoonotic disease	N/A	Human ,white-footed mouse	fever,altered mental status,hypotension,oliguria,arthralgias,headache	N/A	ixodes scapularis ,ixodes dammini		USA ,New England	9-11
Amarillovirales	Flaviviridae	Orthoflavivirus	Gadgets Gully virus	GGV	ssRNA(+)	Linear(l segment)	11	1976	ELISA/Antigen detection/IFA/other seroligical assays	Unknown	N/A	Antibody: Human ,Seabird	N/A	N/A	ixodes uriae		Australia ,Antarctica	12-15
Amarillovirales	Flaviviridae	Orthoflavivirus	Greek goat encephalitis virus	GGEV	ssRNA(+)	Linear(l segment)	11	1969	Isolation with sequence comfirmation	Animal disaese	N/A	Goat	neurological disease	N/A	ixodes ricinus		Greece	16, 17
Amarillovirales	Flaviviridae	Orthoflavivirus	Kadam virus	KADV	ssRNA(+)	Linear(l segment)	11	1967	ELISA/Antigen detection/IFA/other seroligical assays	Zoonotic disease	N/A	N/A	N/A	N/A	Hyalomma dromedarii ,Rhipicephalus pravus,Dermacentor variabilis ,Hyalomma anatolicum		Uganda ,Kenya,Saudi Arabia	18-20
Amarillovirales	Flaviviridae	Orthoflavivirus	Kama virus	KAMV	ssRNA(+)	Linear(l segment)	11	1989	ELISA/Antigen detection/IFA/other seroligical assays	Zoonotic disease	N/A	N/A	N/A	N/A	ixodes lividus		Tatarstan	21, 22
Amarillovirales	Flaviviridae	Orthoflavivirus	Karshi virus	KSIV	ssRNA(+)	Linear(l segment)	11	1972	ELISA/Antigen detection/IFA/other seroligical assays	Zoonotic disease	N/A	Human ,Antibody: Sheep,rodents,birds	N/A	N/A	Ornithodoros papillipes ,Ornithodoros coniceps,Hyalomma Anatolicum,Hyalomma asiaticum		Uzbekistan,Kazakhstan ,Turkmenistan ,China	23-27
Amarillovirales	Flaviviridae	Orthoflavivirus	Kumlinge virus	KUMV	ssRNA(+)	Linear(l segment)	11	1956	ELISA/Antigen detection/IFA/other seroligical assays	Zoonotic disease	Kumlinge Disease	Human	Fever,Headache,Vomiting,Photophobia,Hepatitis		ixodes ricinus		Finland	28-30
Amarillovirales	Flaviviridae	Orthoflavivirus	Kyasanur forest disease virus	KFDV	ssRNA(+)	Linear(l segment)	11	1957	ELISA/Antigen detection/IFA/other seroligical assays	Zoonotic disease	Kyasanur Forest disease	Human,monkey ,rodents,birds,cattle,and bats	fever,hemorrhage,meningoencephalitis,chills,headache,muscle pain with vomiting,Nausea,Nausea,Abdominal pain,Diarrhea	2-10%	Haemaphysalis spinigera ,Haemaphysalis turturis,Haemaphysalis papuanakinneari,Haemaphysalis minuta ,ixodes petauristae,Dermacentor auratus,Haemaphysalis kinneari,Haemaphysalis kyasanurensis,Haemaphysalis wellingtoni,Rhipicephalus haemaphysaloides,Hyalomma marginatum ,		India ,China ,Saudi Arabia	31-43
Amarillovirales	Flaviviridae	Orthoflavivirus	Langat virus	LGTV	ssRNA(+)	Linear(l segment)	11	1956	ELISA/Antigen detection/IFA/other seroligical assays	Zoonotic disease	N/A	Antibody: Rat		N/A	Haemaphysalis papuana ,ixodes granulatus ,Haemaphysalis longicornis		Thailand ,Malaysia	44-46
Amarillovirales	Flaviviridae	Orthoflavivirus	louping ill virus	LIV	ssRNA(+)	Linear(l segment)	11	1931	ELISA/Antigen detection/IFA/other seroligical assays	Zoonotic disease	Louping ill disease	Human ,Sheep ,cattle ,grouse ,Pig ,Goat ,Dog ,Hare ,Horse ,Roe deer ,red deer ,Alpaca ,Llama	Encephalitis,hemorrhagic fever	Animal: 5–60%	ixodes Ricinus ,Rhipicephalus appendiculatus ,ixodes persulcatus ,Hyalomma anatolicum	Sheep,red grouse	England ,Scotland ,Ireland ,Wales ,Spain	47-66
Amarillovirales	Flaviviridae	Orthoflavivirus	Meaban virus	MBV	ssRNA(+)	Linear(l segment)	11	1985	ELISA/Antigen detection/IFA/other seroligical assays	Zoonotic disease	N/A	Antibody: Bird ,gull	N/A	N/A	Ornithodoros maritimus		France ,Spain	67, 68
Amarillovirales	Flaviviridae	Orthoflavivirus	Mpulungu flavivirus	MPFV	ssRNA(+)	Linear(l segment)	11	2021	Metagenomic sequencing	N/A	N/A	N/A	N/A	N/A	Rhipicephalus muhsamae		Zambia	69
Amarillovirales	Flaviviridae	Orthoflavivirus	Ngoye virus	NGOV	ssRNA(+)	Linear(l segment)	11	2006	Metagenomic sequencing	N/A	N/A	N/A	N/A	N/A	Rhipicephalus evertsi		Senegal	70
Amarillovirales	Flaviviridae	Orthoflavivirus	Omsk hemorrhagic fever virus	OHFV	ssRNA(+)	Linear(l segment)	11	1947	ELISA/Antigen detection/IFA/other seroligical assays	Zoonotic disease	Omsk hemorrhagic feve	Human,goat,sheep,rodents	fever,hemorrhage,encephalitis,Headache,cough,muscle pain,myalgia,rash,Thrombocytopenia	0.5%-3%	Dermacentor reticulatus ,Dermacentor pictus,Dermacentor marginatus,ixodes persulcatus ,ixodes apronophorus,ixodes Ricinus		Ukraine,Rumania,Russia ,Siberia,Australia,USA	71-77
Amarillovirales	Flaviviridae	Orthoflavivirus	Powassan virus	POWV	ssRNA(+)	Linear(l segment)	11	1958	Viral neutralization assay	Zoonotic disease		Human,Rodents,Deer,Fox,Raccoon,Weasel,Shrew,Opossum,Hare,Rabbit,Hamster,Dog,Horse,Cat,Cattle,Otherf,Birds	Fever,Headache,Encephalitis,Vomiting,Rash,Myalgia,Dizziness,Dyspnea,Nausea,Abdominal pain,Diarrhea,Meningitis,Anorexia,Chills,Joint pain,Malaise,Anemia,Depression,Oliguria	up to 11%	Dermacentor andersoni,Haemaphysalis neumanni,ixodes cookie,ixodes spinipalpus,ixodes marxi,Haemaphysalis longicornis,Haemaphysalis concinna,Haemaphysalis japonica,Dermacentor silvarum,ixodes persulcatus		USA ,Canada ,Siberia	78-82
Amarillovirales	Flaviviridae	Orthoflavivirus	Royal Farm virus	RFV	ssRNA(+)	Linear(l segment)	11	1968	ELISA/Antigen detection/IFA/other seroligical assays	Unknown	N/A	Rodents	N/A	N/A	Argas hermanni		Afghanistan	77, 83
Amarillovirales	Flaviviridae	Orthoflavivirus	Saumarez Reef virus	SREV	ssRNA(+)	Linear(l segment)	11	1974	ELISA/Antigen detection/IFA/other seroligical assays	N/A	N/A	gull	N/A	N/A	Ornithodoros capensis,ixodes eudyptidis		Australia	84
Amarillovirales	Flaviviridae	Orthoflavivirus	Sokoluk virus	SOKV	ssRNA(+)	Linear(l segment)	11	1971	ELISA/Antigen detection/IFA/other seroligical assays	Unknown	N/A	Birds,Bat	N/A	N/A	Argas vespertilionis,Argas vulgaris,Hyalomma marginatum	bat,bird,cattle	Kyrgyzstan	76, 85
Amarillovirales	Flaviviridae	Orthoflavivirus	Spanish goat encephalitis virus	SGEV	ssRNA(+)	Linear(l segment)	11	2015	Metagenomic sequencing	Animal disaese	N/A	Goat	neurological disease	N/A	ixodes ricinus		Spain	66
Amarillovirales	Flaviviridae	Orthoflavivirus	Spanish sheep encephalitis virus	SSEV	ssRNA(+)	Linear(l segment)	11	1987	ELISA/Antigen detection/IFA/other seroligical assays	Animal disaese	N/A	Sheep	encephalitis	N/A	ixodes ricinus		Spain	86
Amarillovirales	Flaviviridae	Orthoflavivirus	tick-borne encephalitis virus	TBEV	ssRNA(+)	Linear(l segment)	11	1937	ELISA/Antigen detection/IFA/other seroligical assays	Zoonotic disease	tick-borne encephalitis	Human,dogs ,rodents ,birds ,voles ,sheep,fox ,deer ,horse	fever,malaise,anorexia,muscle aches,headache,nausea,pain,excessive sweating,drowsiness,tremors,nystagmus,meningeal signs,dizziness,confusion,excitability,anxiety,disorientation	5-20%	Dermacentor marginatus,Dermacentor nuttalli,Dermacentor reticulatus ,Dermacentor silvarum,Haemaphysalis concinna ,Haemaphysalis flava,Haemaphysalis longicornis,Haemaphysalis punctata,ixodes hexagonus ,ixodes nipponensis,ixodes ovatus,ixodes pavlovskyi,ixodes persulcatus ,ixodes ricinus,ixodes scapularis		Afghanistan,Austria ,Belarus,Bulgaria ,Bosnia ,China ,Comoros,Croatia ,Kazakhstan ,Denmark ,Estonia ,Finland ,France ,Georgia ,Germany ,Greece ,Hungary,Italy ,Japan ,Kenya ,Kyrgyzstan,Latvia,Liechtenstein ,Lithuania ,Malaysia ,Mongolia ,Netherland,Norway ,Poland ,Portugal,Romania ,Russia ,Slovakia,Slovenia ,Spain ,Sweden,Switzerland,Turkey	87-131
Amarillovirales	Flaviviridae	Orthoflavivirus	Turkish sheep encephalitis virus	TSEV	ssRNA(+)	Linear(l segment)	11	1993	ELISA/Antigen detection/IFA/other seroligical assays	Animal disaese	N/A	Sheep	encephalitis	N/A	ixodes ricinus		Turky	132
Amarillovirales	Flaviviridae	Orthoflavivirus	Tyuleniy virus	TYUV	ssRNA(+)	Linear(l segment)	11	1969	ELISA/Antigen detection/IFA/other seroligical assays	Zoonotic disease	N/A	Human ,birds,cattle,phalaropes,snow buntings,rodents	fever,nausea,pharyngitis,arthralgias,petechial exanthema	N/A	ixodes putus,ixodes uriae		Russia,USA,France	76, 77, 133, 134
Amarillovirales	Flaviviridae	Orthoflavivirus	West Nile virus	WNV	ssRNA(+)	Linear(l segment)	11	1937	ELISA/Antigen detection/IFA/other seroligical assays	Zoonotic disease	West Nile fever	Human,cattle,hourse,rodents,pig,bird	fever,headache,body aches,joint pains,vomiting,diarrhea	3-12.5%	Hyalomma marginatum,Ornithodoros coniceps,Argas hermanni,Argas reflexus,Hyalomma asiaticum,ixodes ricinus		USA,Kazakhstan,Azerbaijan,Algeria,Congo,Madagascar,Morocco,Namibia,Nigeria,Réunion,Seychelles,South Africa,Sudan,India,Nepal,Pakistan,Czechia,Czechoslovakia,France,Italy,Poland,Romania,Russia,Spain,Ukraine,Uganda	76, 135
Amarillovirales	Flaviviridae	Pestivirus	Trinbago virus	TBOV	ssRNA(+)	Linear(l segment)	11	2019	Metagenomic sequencing	N/A	N/A	N/A	N/A	N/A	Rhipicephalus sanguineus,Rhipicephalus microplus,Amblyomma ovale,Rhipicephalus turanicus	Cattle,Lion,Hartebeest,zebra,Grévy’s,Leopard	Trinidad and Tobago ,Kenya	136, 137
Amarillovirales	Flaviviridae	Unclassified	Alongshan virus	ALSV	ssRNA(+)	Linear(l segment)	11	2019	Isolation with sequence comfirmation	Zoonotic disease	N/A	Isolation: Human,RNA: Human,Antibody: Human,sheep,cattle	headache,fever,fatigue,depression,coma,poor appetite,nausea,myalgia or arthralgia,rash or petechiae,vomiting,Chills,Diarrhea	N/A	ixodes persulcatus,ixodes ricinus		Russia ,China ,Finland	138-140
Amarillovirales	Flaviviridae	Unclassified	Dongyang pangolin virus	DYPV	ssRNA(+)	Linear(l segment)	11	2020	Metagenomic sequencing	Unknown	N/A	N/A	N/A	N/A	Amblyomma javanense	pangolin	China	141, 142
Amarillovirales	Flaviviridae	Unclassified	Jingmen tick virus	JMTV	ssRNA(+)	Linear(l segment)	11	2010	Isolation with sequence comfirmation	Zoonotic disease	N/A	Antibody: Human ,RNA: Human,Cattle,rodents,bat,Monkey,tortoises,rodents	fever, headache and myalgia	N/A	Amblyomma javanense,Rhipicephalus microplus,Rhipicephalus appendiculatus,Amblyomma sparsum,Rhipicephalus bursa,Rhipicephalus turanicus,Dermacentor silvarum ,Hyalomma marginatum,Rhipicephalus sanguineus,Haemaphysalis inermis,Haemaphysalis parva ,Dermacentor steini,Haemaphysalis longicornis	Cattle,Bat,rodents,Sheep,dog,	China ,Trinidad and Tobago,Brazil,Uganda,Guinea,Turkey,Kosovo,Kenya	143-148
Amarillovirales	Flaviviridae	Unclassified	Mogiana tick virus	MGTV	ssRNA(+)	Linear(l segment)	11	2019	Metagenomic sequencing	Unknown	N/A	N/A	N/A	N/A	Rhipicephalus microplus,Amblyomma javanense,Hyalomma marginatum,Amblyomma testudinarium	Cattle,bovine	Brazil ,China	149-152
Amarillovirales	Flaviviridae	Unclassified	Yamaguchi virus	YGCV	ssRNA(+)	Linear(l segment)	11	2019	Metagenomic sequencing	Unknown	N/A	Antibody: boar,RNA: boar	N/A	N/A	Haemaphysalis flava,Haemaphysalis formosensis,Haemaphysalis megaspinosa,Haemaphysalis longicornis		Japan	153
Amarillovirales	Flaviviridae	Unclassified	Zhangjiakou Flavi tick virus 1	ZjFTV-1	ssRNA(+)	Linear (1 segment)	17.3	2023	Metagenomic sequencing	Unknown	N/A	N/A	N/A	N/A	Dermacentor silvarum,Dermacentor nuttalli,Haemaphysalis concinna,Dermacentor abaensis,Rhipicephalus microplus		China	154
Amarillovirales	Flaviviridae	Unclassified	Guoluo Flavi tick virus 1	GlFTV-1	ssRNA(+)	NA	NA	2023	Metagenomic sequencing	Unknown	N/A	N/A	N/A	N/A	Haemaphysalis qinghaiensis		China	154
Amarillovirales	Flaviviridae	Unclassified	rhipicephalus associated flavi-like virus	RAFLV	ssRNA(+)	Linear (4 segment)	11.7	2023	Metagenomic sequencing	Unknown	N/A	N/A	N/A	N/A	Rhipicephalus microplus,Haemaphysalis hystricis,Amblyomma testudinarium,ixodes ovatus,Hyalomma anatolicum anatolicum		China	154
Articulavirales	Orthomyxoviridae	Quaranjavirus	Johnston Atoll virus	JAV	ssRNA(-)	Linear (7 segments)	11	1964	ELISA/Antigen detection/IFA/other seroligical assays	Animal disaese	N/A	Antibody: birds	N/A	N/A	Ornithodoros capensis		New Zealand,Australia,Hawaii	155
Articulavirales	Orthomyxoviridae	Quaranjavirus	Quaranfil virus	QRFV	ssRNA(-)	Linear (6 segments)	10	1953	ELISA/Antigen detection/IFA/other seroligical assays	Zoonotic disease	N/A	Isolation: Human,birds,Antibody: Human	fever	N/A	Argas arboreuss,Argas vulgaris,Hyalomma dromedarii		Egypt ,South Africa,Afghanistan,Nigeria ,Kuwait,India,Iraq,Yemen,Iran	156-160
Articulavirales	Orthomyxoviridae	Quaranjavirus	Tjuloc virus	TJUV	ssRNA(-)	Linear (7 segments)	11	1978	Isolation with sequence comfirmation	Unknown	N/A	N/A	N/A	N/A	Argas arboreus,Argas vulgaris		Kyrgyzstan	160
Articulavirales	Orthomyxoviridae	Quaranjavirus	Tyulek virus	TYKV	ssRNA(-)	Linear (7 segments)	11	1979	Metagenomic sequencing	Animal disaese	N/A	N/A	N/A	N/A	Argas vulgaris		Kyrgyzstan	161
Articulavirales	Orthomyxoviridae	Quaranjavirus	Wellfleet Bay virus	WFBV	ssRNA(-)	Linear (7 segments)	10	2006	Isolation with sequence comfirmation	Animal disaese	N/A	Isolation: birds, Antibody: birds	N/A	N/A	ixodes scapularis,Rhipicephalus sanguineus		USA	162-164
Articulavirales	Orthomyxoviridae	Quaranjavirus	Zambezi tick virus 1	ZBTV	ssRNA(-)	Linear (6 segments)	10	2018	Metagenomic sequencing	Unknown	N/A	N/A	N/A	N/A	Rhipicephalus pumilio,Rhipicephalus turanicus,Rhipicephalus sanguineus		Mozambique	162
Articulavirales	Orthomyxoviridae	Thogotovirus	Aransas Bay virus	ABV	ssRNA(-)	Linear (6 segments)	10	1975	Isolation with sequence comfirmation	N/A	N/A	N/A	N/A	N/A	Ornithodoros capensis		USA	165, 166
Articulavirales	Orthomyxoviridae	Thogotovirus	Batken virus	BKNV	ssRNA(-)	Linear (6 segments)	10	1974	ELISA/Antigen detection/IFA/other seroligical assays	Zoonotic disease	N/A	Antibody: Human,sheep,cattle	N/A	N/A	Hyalomma marginatum,Dermacentor marginatus,Ornithodoros lahorensis,Hyalomma plumbeum	sheep	Kyrgyzstan ,Transcaucasia	167-170
Articulavirales	Orthomyxoviridae	Thogotovirus	Bourbon virus	BOUV	ssRNA(-)	Linear (6 segments)	10	2014	Isolation with sequence comfirmation	Zoonotic disease	N/A	Isolation: Human, Antibody: Human,dog,Eastern cottontail,Horse,Raccoon,White-tailed deer	fever,tiredness,rash,headache,body aches,nausea,vomiting	N/A	Amblyomma americanum	Human	USA	171-174
Articulavirales	Orthomyxoviridae	Thogotovirus	Dhori virus	DHOV	ssRNA(-)	Linear (6 segments)	10	1961	ELISA/Antigen detection/IFA/other seroligical assays	Zoonotic disease	N/A	Isolation: bird, Antibody: human ,camel,horses,goat	fever,encephalitis,headache,weakness	N/A	Hyalomma dromedarii ,Hyalomma marginatum ,Hyalomma plumbeum,Dermacentor marginatus,Hyalomma impeltatum,Hyalomma schulzei	camel	India ,Portugal ,Egypt ,Russia,Transcaucasia,Kenya,Pakistan,Saudi Arabia,Spain,Armenia,Azerbaijan	76, 175-179
Articulavirales	Orthomyxoviridae	Thogotovirus	Jos virus	JOSV	ssRNA(-)	Linear (6 segments)	10	1967	ELISA/Antigen detection/IFA/other seroligical assays	Zoonotic disease	N/A	rabbits,sheep,goats,monkey,baboon		N/A	Amblyomma variegatum,Rhipicephalus spp.		Nigeria ,thiopia,Central African Republic,Guinea,Ivory Coast,Senegal	180-183
Articulavirales	Orthomyxoviridae	Thogotovirus	Oz virus	OZV	ssRNA(-)	Linear (6 segments)	10	2018	Isolation with sequence comfirmation	Zoonotic disease	N/A	Antibody：Human,Macaque,Wild boar,Sika deer	N/A	N/A	Amblyomma testudinarium		Japan	184, 185
Articulavirales	Orthomyxoviridae	Thogotovirus	Rondonia thogotovirus	RTV	ssRNA(-)	Linear (6 segments)	10	2020	Metagenomic sequencing	Unknown	N/A	N/A	N/A	N/A	Antricola delacruzi		Brazil	186
Articulavirales	Orthomyxoviridae	Thogotovirus	Thogoto virus	THOV	ssRNA(-)	Linear (6 segments)	10	1965	ELISA/Antigen detection/IFA/other seroligical assays	Zoonotic disease	N/A	Antibody: Human,sheep ,goats,donkeys,camels,cattle	N/A	N/A	Haemaphysalis longicornis,ixodes sp,Haemaphysalis spinulosa,Rhipicephalus bursa,Rhipicephalus annulatus,Rhipicephalus sanguineus,Rhipicephalus appendiculatus,Amblyomma variegatum		Japan ,Uganda,Spain,Italy,Cameroun,Central African Rpublic,Kenya ,Ethiopia,Portugal ,Sicily,Uganda,Iran,Kenya,Egypt	187-194
Articulavirales	Orthomyxoviridae	Thogotovirus	Upolu virus	UPOV	ssRNA(-)	Linear (6 segments)	10	1966	Isolation with sequence comfirmation	N/A	N/A	N/A	N/A	N/A	Ornithodoros capensis		Australia	166, 195
Articulavirales	Orthomyxoviridae	Unclassified	Neke harbour virus	NHV	ssRNA(-)	Linear (6 segments)	10	2020	Metagenomic sequencing	N/A	N/A	N/A	N/A	N/A	ixodes uriae		Antarctica	15
Articulavirales	Orthomyxoviridae	Unclassified	Ohshima virus	OSHIV	ssRNA(-)	Linear (6 segments)	10	2022	Metagenomic sequencing	Unknown	N/A	N/A	N/A	N/A	Haemaphysalis hystricis		Japan	196
Articulavirales	Orthomyxoviridae	Unclassified	Uumaja virus	UMJV	ssRNA(-)	Linear (6 segments)	10	2020	Metagenomic sequencing	N/A	N/A	N/A	N/A	N/A	ixodes uriae		Sweden	196
Articulavirales	Orthomyxoviridae	Unclassified	Zhangzhou Ortho tick virus 1	ZzOTV-1	ssRNA(-)	Linear (6 segment)	13.5	2023	Metagenomic sequencing	Unknown	N/A	N/A	N/A	N/A	Rhipicephalus sanguineus		China	154
Articulavirales	Orthomyxoviridae	Unclassified	Dali Ortho tick virus 1	Dlotv-1	ssRNA(-)	Linear (6 segment)	11	2023	Metagenomic sequencing	Unknown	N/A	N/A	N/A	N/A	Haemaphysalis longicornis,Haemaphysalis montgomeryi,Haemaphysalis hystricis		China	154
Articulavirales	Orthomyxoviridae	Unclassified	Tongren Ortho tick virus 1	TrOTV-1	ssRNA(-)	Linear (6 segment)	11	2023	Metagenomic sequencing	Unknown	N/A	N/A	N/A	N/A	Haemaphysalis hystricis		China	154
Articulavirales	Orthomyxoviridae	Thogotovirus	Thogoto thogotovirus	TgTTV	ssRNA(-)	Linear (6 segment)	11	2023	Metagenomic sequencing	Unknown	N/A	N/A	N/A	N/A	Haemaphysalis longicornis,Haemaphysalis qinghaiensis		China	154
Articulavirales	Orthomyxoviridae	Unclassified	Yanbian Ortho tick virus 1	YbOTV-1	ssRNA(-)	Linear (6 segment)	11	2023	Metagenomic sequencing	Unknown	N/A	N/A	N/A	N/A	Haemaphysalis japonica		China	154
Articulavirales	Orthomyxoviridae	Unclassified	Yushu Ortho tick virus 1	YsOTV-1	ssRNA(-)	Linear (6 segment)	11	2023	Metagenomic sequencing	Unknown	N/A	N/A	N/A	N/A	Dermacentor abaensis		China	154
Articulavirales	Orthomyxoviridae	Unclassified	Linzhi Ortho tick virus 1	LzOTV-1	ssRNA(-)	Linear (6 segment)	11	2023	Metagenomic sequencing	Unknown	N/A	N/A	N/A	N/A	ixodes ovatus		China	154
Articulavirales	Orthomyxoviridae	Unclassified	Qingyang Ortho tick virus 1	QyOTV-1	ssRNA(-)	Linear (6 segment)	11	2023	Metagenomic sequencing	Unknown	N/A	N/A	N/A	N/A	Haemaphysalis longicornis,Haemaphysalis concinna		China	154
Articulavirales	Orthomyxoviridae	Unclassified	Chuzhou Ortho tick virus 1	CzOTV-1	ssRNA(-)	Linear (6 segment)	11	2023	Metagenomic sequencing	Unknown	N/A	N/A	N/A	N/A	Haemaphysalis sp.		China	154
Articulavirales	Orthomyxoviridae	Unclassified	Zhangzhou Ortho tick virus 2	ZzOTV-2	ssRNA(-)	Linear (6 segment)	11	2023	Metagenomic sequencing	Unknown	N/A	N/A	N/A	N/A	Rhipicephalus sanguineus,Rhipicephalus turanicus		China	154
Articulavirales	Orthomyxoviridae	Unclassified	Tongren Ortho tick virus 2	TrOTV-2	ssRNA(-)	Linear (6 segment)	11	2023	Metagenomic sequencing	Unknown	N/A	N/A	N/A	N/A	Haemaphysalis hystricis		China	154
Articulavirales	Orthomyxoviridae	Unclassified	Xiangxi Ortho tick virus 1	XxOTV-1	ssRNA(-)	Linear (6 segment)	11	2023	Metagenomic sequencing	Unknown	N/A	N/A	N/A	N/A	Haemaphysalis sp.		China	154
Asfuvirales	Asfarviridae	Asfivirus	African swine fever virus	ASFV	dsDNA	Linear (1 segment)	180	1921	ELISA/Antigen detection/IFA/other seroligical assays	Animal disaese	African swine fever	Swine	fever,anorexia,depression,dullness,vomiting,diarrhea,reddening of the skin,respiratory disorders,ataxia,epistaxis,bloody diarrhea,skin hemorrhages,	N/A	Ornithodoros moubata,Ornithodoros erraticus,Ornithodoros parkeri,Ornithodoros puertoricensis,Ornithodoros savignyi,Ornithodoros coriaceus	swine	Angola,Armenia ,Azerbaijan,Belarus,Belgium,Benin,Burkina Faso,Burundi,Bulgaria ,Cambodia,Chad,China ,Congo ,Czechia,Estonia ,Ethiopia,Gambia,Georgia ,Ghana,Guinea-Bissau,Hungary,Iran ,Italy ,Indonesia,Kazakhstan,Kenya,Laos,Latvia ,Liberia,Lithuania,Madagascar,Malawi,Mauritius,Moldova,Mongolia,Mozambique,Myanmar,Namibia,Nigeria,North Korea,Philippines,Poland ,Portugal,Romania,Russia ,Rwanda,Spain,…	197-217
Hareavirales	Arenaviridae	Mammarenavirus	Tamiami mammarenavirus	TMV	ssRNA(-)	Linear (2 segments)	11	2020	Isolation with sequence comfirmation	Zoonotic disease	N/A	N/A	N/A	N/A	Amblyomma americanum		USA	218
Hareavirales	Arenaviridae	Mammarenavirus	Tacaribe virus	TCRV	ssRNA(-)	Linear (2 segments)	11	1963	Isolation with sequence comfirmation	Unknown	N/A	N/A	N/A	N/A	Amblyomma americanum		USA	219, 220
Hareavirales	Nairoviridae	Unclassified	Old Copper Mine virus	OCMV	ssRNA(-)	Linear (3 segments)	18	N/A	N/A	Unknown	N/A	N/A	N/A	N/A	ixodes uriae	N/A	England	221
Hareavirales	Nairoviridae	Unclassified	Pettico Wick virus	PWV	ssRNA(-)	Linear (3 segments)	18	N/A	N/A	Unknown	N/A	N/A	N/A	N/A	Ornithodoros maritimus	N/A	Scotland	221
Hareavirales	Nairoviridae	Unclassified	Puffin Island virus	PIV	ssRNA(-)	Linear (3 segments)	18	N/A	N/A	Unknown	N/A	N/A	N/A	N/A	Ornithodoros maritimus	N/A	Wales	221
Hareavirales	Nairoviridae	Norwavirus	Grotenhout virus	GREV	ssRNA(-)	Linear (2 segments)	18	2009	Isolation with sequence comfirmation	Unknown	N/A	N/A	N/A	N/A	ixodes ricinus	Undescribed	Belgium	222
Hareavirales	Nairoviridae	Orthonairovirus	Abu Hammad virus	AHV	ssRNA(-)	Linear (3 segments)	19	1971	N/A	Animal disaese	N/A	N/A	N/A	N/A	Argas hermanni	pigeon	Egypt	223
Hareavirales	Nairoviridae	Orthonairovirus	Abu Mina virus	AMV	ssRNA(-)	Linear (3 segments)	19	1963	N/A	Animal disaese	N/A	European turtle dove	N/A	N/A	Argas streptopelia	N/A	Egypt	223
Hareavirales	Nairoviridae	Orthonairovirus	Artashat virus	ARTSV	ssRNA(-)	Linear (3 segments)	18	1972	Isolation with sequence comfirmation	Unknown	N/A	N/A	N/A	N/A	Ornithodoros alactagalis,Ornithodoros verrucosus	small five-toed jerboa, Persian gerbil,	Armenia,Azerbaijan	2224, 225
Hareavirales	Nairoviridae	Orthonairovirus	Avalon virus	AVAV	ssRNA(-)	Linear (3 segments)	18	1972	Isolation with sequence comfirmation	Zoonotic disease	N/A	Human,birds	Cervical adenopathy	N/A	ixodes uriae,ixodes signatus	gull chick,herring gull	Canada,France	221, 226
Hareavirales	Nairoviridae	Orthonairovirus	Bandia virus	BDAV	ssRNA(-)	Linear (3 segments)	19	1965	ELISA/Antigen detection/IFA/other seroligical assays	Animal disaese	N/A	rodents	N/A	N/A	Ornithodoros sonrai,Ornithodoros erraticus	rodent	Senegal	221, 227, 228
Hareavirales	Nairoviridae	Orthonairovirus	Beiji nairovirus	BJNV	ssRNA(-)	Linear (3 segments)	19	2015	Metagenomic sequencing	Zoonotic disease	N/A	Human,Cattle,Sheep	Fever,Headache,Depression,Coma,Fatigue,Myalgia or arthralgia,Poor appetite,Skin rash or petechiae,Cough,Chills ,Chest tightness,Vomiting,Lymphadenopathy ,Abdominal pain or tenderness,Diarrhea,Skin itching,Nausea,dyspnea	N/A	ixodes persulcatus,ixodes crenulatus,Dermacentor silvarum,Dermacentor nuttalli,Haemaphysalis concinna,Haemaphysalis longicornis	Undescribed	China	229, 230
Hareavirales	Nairoviridae	Orthonairovirus	Burana virus	BURV	ssRNA(-)	Linear (3 segments)	19	1971	Isolation with sequence comfirmation	Zoonotic disease	N/A	N/A	N/A	N/A	Haemaphysalis punctata	Bos taurus	Kyrgyzstan	231
Hareavirales	Nairoviridae	Orthonairovirus	Caspiy virus	CASV	ssRNA(-)	Linear (3 segments)	19	1970	Isolation with sequence comfirmation	Animal disaese	N/A	birds,gull	N/A	N/A	Ornithodoros capensis	Larus argentatus	Azerbaijan	232
Hareavirales	Nairoviridae	Orthonairovirus	Chim virus	CHIMV	ssRNA(-)	Linear (3 segments)	19	1971	Isolation with sequence comfirmation	Zoonotic disease	N/A	great gerbil	N/A	N/A	Ornithodoros tartakovskyi,Ornithodoros papillipes,Rhipicephalus turanicus,Hyalomma asiaticum	Great gerbil ,	Uzbekistan ,Kazakhstan	76, 233
Hareavirales	Nairoviridae	Orthonairovirus	Clo Mor virus	CMV	ssRNA(-)	Linear (3 segments)	19	1973	Isolation with sequence comfirmation	Animal disaese	N/A	birds	N/A	N/A	ixodes uriae	Common murres	The United kingdom,Scotland	221
Hareavirales	Nairoviridae	Orthonairovirus	Crimean-Congo hemorrhagic fever virus	CCHFV	ssRNA(-)	Linear (3 segments)	19	1944	ELISA/Antigen detection/IFA/other seroligical assays	Zoonotic disease	Crimean–Congo hemorrhagic fever	Human, Bos taurus , Capra hircus , Ovis aries , Bat,Camelus bactrianus , horse,Canis familiaris , Equus asinus , African hedgehogs, Rodents, multimammate mice	hemorrhage,chills,photophobia,fatigue,vomiting,diarrhea,ecchymosis,fever,headache,malaise,arthralgias,myalgias,nausea,abdominal pain,rarely diarrhea,hypotension,conjunctivitis,cutaneous flushing,skin rash,petechiae,mucous hemorrhage,hematuria,hematemesis,melena,shock,multiorgan system failure	up to 50%	Ornithodoros lahorensis,Argas persicus,Amblyomma variegatum,Dermacentor dagestanicus,Dermacentor marginatus,Dermacentor reticulatus,Haemaphysalis punctata,Haemaphysalis parva,Hyalomma atolicum,Hyalomma asiaticum,Hyalomma dromedarii,Hyalomma detritum,Hyalomma excavatum,Hyalomma impeltatum,Hyalomma impressum,Hyalomma lusitanicum,Hyalomma marginatum,Hyalomma nitidum,Hyalomma punctatum,Hyalomma scupe…		Afghanistan ,Albania ,Algeria,Armenia ,Bulgaria ,China ,Congo ,Gabon,Germany,Ghana ,Greece ,India ,Iran ,Iraq,Italy,Kazakhstan ,Kenya ,Kosova ,Kosovo,Mauritania ,Mongolia ,Oman,Pakistan ,Portugal,Romania ,Russia ,Senegal ,South Africa ,Spain ,Sudan ,Tajikistan,Turkiy ,United Arab Emirates ,Uzbekistan,Uganda ,Yugoslavia	76, 234-272
Hareavirales	Nairoviridae	Orthonairovirus	Dera Ghazi Khan virus	DGKV	ssRNA(-)	Linear (3 segments)	19	1966	N/A	Animal disaese		Camel	N/A	N/A	Hyalomma dromedarii,Argas roberts	camelid	Pakistan ,Australia	273-275
Hareavirales	Nairoviridae	Orthonairovirus	Dugbe virus	DUGV	ssRNA(-)	Linear (3 segments)	19	1964	ELISA/Antigen detection/IFA/other seroligical assays	Zoonotic disease	Nairobi sheep disease	Human, Animal model,cattle	Thrombocytopaenia,febrile illness in humans,neuroinvasive in mice,killing both new born and adult mice		Amblyomma variegatum,Amblyomma gemma,Amblyomma lepidum,Amblyomma variegatum ,Rhipicephalus appendiculatus	Cattle,abattoirs,	Nigeria ,Central African Republic,Kenya ,Ghana	276-286
Hareavirales	Nairoviridae	Orthonairovirus	Estero Real virus	ERV	ssRNA(-)	Linear (3 segments)	19	1980	Isolation with sequence comfirmation	Unknown	N/A	N/A	N/A	N/A	Ornithodoros tadaridae	leaves of a palm tree colonized by bats	Cuba	287-288
Hareavirales	Nairoviridae	Orthonairovirus	Farallon virus	FARV	ssRNA(-)	Linear (3 segments)	19	1965	Isolation with sequence comfirmation	Animal disaese	N/A	birds	N/A	N/A	Ornithodoros denmarki	Larus occidentalis	USA	228, 274
Hareavirales	Nairoviridae	Orthonairovirus	Ganjam virus	GANV	ssRNA(-)	Linear (3 segments)	19	1954	Isolation with sequence comfirmation	Zoonotic disease	Nairobi sheep disease	Human,Sheep,goat	Febrile illness	0.9	Haemaphysalis wellingtoni,Rhipicephalus haemaphysaloides,Haemaphysalis intermedia	Sheep,goat	India	274, 289, 290
Hareavirales	Nairoviridae	Orthonairovirus	Geran virus	GERV	ssRNA(-)	Linear (3 segments)	19	1985	Metagenomic sequencing	Unknown	N/A	rodents,red-tailed gerbils	N/A	N/A	Ornithodoros verrucosus	gerbit	Azerbaijan	274, 291
Hareavirales	Nairoviridae	Orthonairovirus	Great Saltee virus	GSV	ssRNA(-)	Linear (3 segments)	19	1972	Isolation with sequence comfirmation	Animal disaese	N/A	birds	N/A	N/A	Ornithodoros denmarki	seabird	Ireland	221, 274
Hareavirales	Nairoviridae	Orthonairovirus	Hazara virus	HAZV	ssRNA(-)	Linear (3 segments)	19	1964	ELISA/Antigen detection/IFA/other seroligical assays	Animal disaese	N/A	Animal model	N/A	N/A	ixodes redikorzevi	vole	Pakistan	221, 293
Hareavirales	Nairoviridae	Orthonairovirus	Huangpi tick virus 1	HpTV-1	ssRNA(-)	Linear (3 segments)	19	2013	Metagenomic sequencing	Unknown	N/A	N/A	N/A	N/A	Haemaphysalis hystricis,Haemaphysalis qinghaiensis	N/A	China	294
Hareavirales	Nairoviridae	Orthonairovirus	Hughes virus	HUGV	ssRNA(-)	Linear (3 segments)	19	1962	Isolation with sequence comfirmation	Animal disaese	N/A	birds	N/A	N/A	Ornithodoros denmarki,	tern nests	USA	274, 295
Hareavirales	Nairoviridae	Orthonairovirus	Issyk-Kul virus	ISKV	ssRNA(-)	Linear (3 segments)	19	1970	Isolation with sequence comfirmation	Human disease	N/A	Isolation: Human,bats, Antibody: Human	fever, headache, myalgia, nausea,	N/A	Argas vespertilionis,Argas pusillus,ixodes vespertilionis,	bat	Kyrgyzstan ,Kazakhstan,Tajikistan	296-299
Hareavirales	Nairoviridae	Orthonairovirus	kao shuan virus	KSV	ssRNA(-)	Linear (3 segments)	19	1976	ELISA/Antigen detection/IFA/other seroligical assays	Unknown	N/A	N/A	N/A	N/A	Argas robertsi	night heron ,egrets	Australia ,China,Indonesia,Thailand,Sri Lanka	221
Hareavirales	Nairoviridae	Orthonairovirus	Keterah virus	KETV	ssRNA(-)	Linear (3 segments)	19	1966	Isolation with sequence comfirmation	Animal disaese	N/A	bat	N/A	N/A	Argas pusillus	Scotophilus temminc	Malaysia	300
Hareavirales	Nairoviridae	Orthonairovirus	Kupe virus	KUPV	ssRNA(-)	Linear (3 segments)	19	2009	Metagenomic sequencing	Unknown	N/A	N/A	N/A	N/A	Amblyomma gemma ,Rhipicephalus pulchellus	cattle	Kenya	301
Hareavirales	Nairoviridae	Orthonairovirus	Nairobi sheep disease virus	NSDV	ssRNA(-)	Linear (3 segments)	19	1912	Isolation with sequence comfirmation	Zoonotic disease	Nairobi sheep disease	Human,Sheep,goat	Fever,Fatal hemorrhagic gastroenteritis,Respiration problems,pulmonary edema,Depression,Headache,Myocarditis,tubular nephritis,Abortion,developmental defects,Abdominal pain,Myalgia	0.9	Amblyomma variegatum,Haemaphysalis intermedia,Rhipicephalus appendiculatis,Rhipicephalus pulchellus,Rhipicephalus simus,Haemaphysalis longicornis	Sheep,goat	China ,North Korea,Samalia ,Tanzania,Mosambique,Botswana,Sri Lanka,Ethiopia,South African Republic ,Congo,Central African,Nigeria,Kenya ,Uganda	302-313
Hareavirales	Nairoviridae	Orthonairovirus	Nayun tick nairovirus	NyTNV	ssRNA(-)	Linear (3 segments)	19	2015	Metagenomic sequencing	Unknown	N/A	N/A	N/A	N/A	Rhipicephalus spp.,sanguineus	Undescribed	China,Romania	314
Hareavirales	Nairoviridae	Orthonairovirus	Norway nairovirus 1	NNV-1	ssRNA(-)	Linear (3 segments)	19	2014	Metagenomic sequencing	Unknown	N/A	N/A	N/A	N/A	ixodes ricinus	ixodes ricinus	Norway	315
Hareavirales	Nairoviridae	Orthonairovirus	Pacific coast tick nairovirus	PCTNV	ssRNA(-)	Linear (3 segments)	19	2011	Metagenomic sequencing	Unknown	N/A	Dermacentor occidentalis	N/A	N/A	Dermacentor occidentalis	Undescribed	USA	316
Hareavirales	Nairoviridae	Orthonairovirus	Paramushir virus	PMRV	ssRNA(-)	Linear (3 segments)	19	1972	Isolation with sequence comfirmation	Zoonotic disease	N/A	birds	N/A	N/A	ixodes signatus	Seabird, Gannet	Russia	317, 318
Hareavirales	Nairoviridae	Orthonairovirus	Punta salinas virus	PSV	ssRNA(-)	Linear (3 segments)	19	1967	Isolation with sequence comfirmation	Animal disaese	N/A	birds	N/A	N/A	Argas arboreuss,Ornithodoros amblus	Leptoptilos crumeniferus,Threskiornisa. aethiopicus	Tanzania ,Peru	319, 320
Hareavirales	Nairoviridae	Orthonairovirus	Pustyn virus	PUSV	ssRNA(-)	Linear (3 segments)	19	2015	Metagenomic sequencing	Unknown	N/A	N/A	N/A	N/A	ixodes ricinus	ixodes ricinus	Russia	321
Hareavirales	Nairoviridae	Orthonairovirus	Qalyub virus	QYBV	ssRNA(-)	Linear (3 segments)	19	1952	Metagenomic sequencing	Animal disaese	N/A	rodents	N/A	N/A	Ornithodoros erraticus	Red nest Rodent, African arvicanthis, Camelids, Cattle, Pigs, Dogs, Donkeys	Egypt	322-324
Hareavirales	Nairoviridae	Orthonairovirus	Raza virus	RAZV	ssRNA(-)	Linear (3 segments)	19	1962	Isolation with sequence comfirmation	Animal disaese	N/A	birds	N/A	N/A	Ornithodoros denmarki	N/A	Mexico	273
Hareavirales	Nairoviridae	Orthonairovirus	Rondonia orthonairovirus	ROV	ssRNA(-)	Linear (3 segments)	19	2020	Metagenomic sequencing	Unknown	N/A	N/A	N/A	N/A	Antricola delacruzi		Brazil	186
Hareavirales	Nairoviridae	Orthonairovirus	Sakhalin virus	SAKV	ssRNA(-)	Linear (3 segments)	19	1969	N/A	Zoonotic disease	N/A	birds	N/A	N/A	ixodes putus,ixodes signatus	Black-legged kittiwakes, common murres, Northern fulmars, red-necked phalaropes, tufted puffins	Russia	274, 317, 325, 326
Hareavirales	Nairoviridae	Orthonairovirus	Sapphire II virus	SIIV	ssRNA(-)	Linear (3 segments)	19	1969	N/A	Animal disaese	N/A	birds	N/A	N/A	Argas cooleyi	cliff swallow nest	USA	274, 327
Hareavirales	Nairoviridae	Orthonairovirus	Soldado virus	SOLV	ssRNA(-)	Linear (3 segments)	19	1963	ELISA/Antigen detection/IFA/other seroligical assays	Animal disaese	N/A	birds	N/A	N/A	Ornithodoros denmarki,Ornithodoros maritimus,Ornithodoros capensis	Anous stolidus,L. argentatus nests	Republic of Trinidad and Tobago,Wales ,The United Kingdom,Morocco ,France	328-335
Hareavirales	Nairoviridae	Orthonairovirus	Songling tick virus	SGLV	ssRNA(-)	Linear (3 segments)	19	2021	Isolation with sequence comfirmation	Zoonotic disease	N/A	human,Great Gerbils	Headache,fever	N/A	ixodes crenulatus,ixodes persulcatus,Haemaphysalis concinna,Haemaphysalis longicornis		China	230, 336
Hareavirales	Nairoviridae	Orthonairovirus	Sulina virus	SULV	ssRNA(-)	Linear (3 segments)	19	2021	Metagenomic sequencing	Unknown	N/A	N/A	N/A	N/A	ixodes ricinus		Romania	337
Hareavirales	Nairoviridae	Orthonairovirus	Tacheng tick virus 1	TcTV-1	ssRNA(-)	Linear (3 segments)	19	2012	Metagenomic sequencing	Zoonotic disease	N/A	Human,sheep,Cattle,rodents,bird,reptilians	Fever,Headache,Fatigue,Chills,Dizziness,Anorexia,Myalgia,Arthralgia,Rash or petechiae	N/A	Dermacentor marginatus, Dermacentor silvarum , Dermacentor nuttalli , Hyalomma asiaticum	Field,Human	China	338, 339
Hareavirales	Nairoviridae	Orthonairovirus	Taggert virus	TAGV	ssRNA(-)	Linear (3 segments)	19	1972	Metagenomic sequencing	Zoonotic disease	N/A	Human,bird	N/A	N/A	ixodes uriae	Seabirds, Macaroni penguins	Australia	340, 341
Hareavirales	Nairoviridae	Orthonairovirus	Tamdy virus	TAMV	ssRNA(-)	Linear (3 segments)	19	1971	ELISA/Antigen detection/IFA/other seroligical assays	Zoonotic disease	N/A	Human,sheep,Cattle,rodents,bird,reptilians	fever	N/A	Hyalomma asiaticum,Hyalomma plumbeum,Hyalomma anatolicum,Haemaphysalis concinna,Hyalomma marginatum,Hyalomma aegyptiu,Rhipicephalus turanicus	Field, Camelus bactrianus , Ovis aries	Uzbekistan ,Armenia,Kazakhstan,Kyrgyzstan ,China ,Turkmenistan,Turkey ,Azerbaijan,,Saudi Arabia	342-348
Hareavirales	Nairoviridae	Orthonairovirus	Tillamook virus	TLKV	ssRNA(-)	Linear (3 segments)	18	1970	Isolation with sequence comfirmation	Unknown	N/A	birds	N/A	N/A	ixodes uriae	Seabirds	USA	274
Hareavirales	Nairoviridae	Orthonairovirus	Tofla virus	TFLV	ssRNA(-)	Linear (3 segments)	18	2013	Metagenomic sequencing	Unknown		Animal model	slow movement,ataxia,piloerection,weight loss,and loose stool at 2 days pi	N/A	Haemaphysalis flava,Haemaphysalis formosensis	N/A	Japan	349
Hareavirales	Nairoviridae	Orthonairovirus	Tunis virus	TUNV	ssRNA(-)	Linear (3 segments)	18	1989	ELISA/Antigen detection/IFA/other seroligical assays	Unknown	N/A	N/A	N/A	N/A	Argas reflexus	pigeon	Tunisia	350
Hareavirales	Nairoviridae	Orthonairovirus	Vinegar Hill virus	VINHV	ssRNA(-)	Linear (3 segments)	19	1981	Isolation with sequence comfirmation	Zoonotic disease	N/A	cattle egrets,seabird,human	N/A	N/A	Argas Robertsi	cattle egret ,bird	Australia	351
Hareavirales	Nairoviridae	Orthonairovirus	Wenzhou tick virus	WZTV	ssRNA(-)	Linear (3 segments)	19	2012	Metagenomic sequencing	Unknown	N/A	N/A	N/A	N/A	Haemaphysalis hystricis	N/A	China	294, 352
Hareavirales	Nairoviridae	Orthonairovirus	Yezo virus	YEZV	ssRNA(-)	Linear (3 segments)	19	2021	Isolation with sequence comfirmation	Zoonotic disease	N/A	Human,deer,Raccoon	Fever,Appetite loss,Bilateral lower extremity pain	N/A	Haemaphysalis megaspinosa,ixodes ovatus,ixodes persulcatus		Japan	353
Hareavirales	Nairoviridae	Orthonairovirus	Zirqa virus	ZIRV	ssRNA(-)	Linear (3 segments)	19	1969	Isolation with sequence comfirmation	Animal disaese	N/A	birds	N/A	N/A	Ornithodoros muesebecki	groundnesting ospreys,Socotra cormorants	United Arab Emirates	274
Hareavirales	Nairoviridae	Sabavirus	South Bay virus	SBV	ssRNA(-)	Linear (2 segments)	19	2008	Metagenomic sequencing	Unknown	N/A	N/A	N/A	N/A	ixodes scapularis,ixodes persulcatus	Undescribed	USA,China	354
Hareavirales	Peribunyaviridae	Orthobunyavirus	Bahig virus	BAHV	ssRNA(-)	Linear (3 segments)	12	1966	Isolation with sequence comfirmation	Unknown	N/A	Migratory birds	N/A	N/A	Hyalomma marginatum		Egypt,Italy,Cyprus	355, 356
Hareavirales	Peribunyaviridae	Orthobunyavirus	Bakau virus	BAKAV	ssRNA(-)	Linear (3 segments)	12	N/A	N/A	Unknown	N/A	N/A	N/A	N/A	Argas abdussalami	N/A	Pakistan	357
Hareavirales	Peribunyaviridae	Orthobunyavirus	Matruh virus	MATV	ssRNA(-)	Linear (3 segments)	12	1961	Isolation with sequence comfirmation	Unknown	N/A	migrating passerines	N/A	N/A	Hyalomma marginatum	N/A	Egypt,Italy	221, 358
Hareavirales	Peribunyaviridae	Orthobunyavirus	Ngari virus	NRIV	ssRNA(-)	Linear (3 segments)	12.5	2018	Isolation with sequence comfirmation	Zoonotic disease	N/A	Human,goat	N/A	N/A	Amblyomma variegatum,Rhipicephalus geigyi,Rhipicephalus sp.	cow	Guinea ,Kenya ,Mauritania	359-361
Hareavirales	Peribunyaviridae	Unassigned	Komandory virus	KOMV	ssRNA(-)	Linear (3 segments)	12.5	2013	Metagenomic sequencing	Unknown	N/A	N/A	N/A	N/A	ixodes uriae		Russia	362
Hareavirales	Peribunyaviridae	Unassigned	Kuriyama virus	KURV	ssRNA(-)	Linear (3 segments)	12.5	2015	Isolation with sequence comfirmation	Unknown	N/A	N/A	N/A	N/A	ixodes persulcatus	Undescribed	Japan	363
Hareavirales	Peribunyaviridae	Unassigned	soft tick bunyavirus	STBV	ssRNA(-)	Linear (3 segments)	19	2013	Isolation with sequence comfirmation	Unknown	N/A	N/A	N/A	N/A	Argas vespertilionis	feces of bat	Japan	364, 365
Hareavirales	Peribunyaviridae	Unassigned	Sunday Canyon virus	SCV	ssRNA(-)	Linear (3 segments)	12	1969	ELISA/Antigen detection/IFA/other seroligical assays	Unknown	N/A	N/A	N/A	N/A	Argas cooleyi	Cliff Swallow	USA	366
Hareavirales	Peribunyaviridae	Unassigned	Wanowrie virus	WANV	ssRNA(-)	Linear (3 segments)	19	1954	ELISA/Antigen detection/IFA/other seroligical assays	Zoonotic disease	N/A	Human,sheep	hemorrhage,fever	N/A	Hyalomma marginatum ,Hyalomma impeltatum,Hyalomma asiaticum	Sheep,camels,Sheep,Human	India ,Egypt ,Iran,Srilanka ,Pakistan	367-370
Hareavirales	Phenuiviridae	Bandavirus	Bhanja virus	BHAV	ssRNA(-)	Linear (3 segments)	12	1954	ELISA/Antigen detection/IFA/other seroligical assays	Zoonotic disease	N/A	human,cow,sheep,goat	Fever,affections of the central nervous system		Haemaphysalis intermedia,Haemaphysalis punctata,Haemaphysalis sulcate,Dermacentor marginatus,Hyalomma marginatum,Hyalomma detritum,Hyalomma dromedarii,Hyalomma truncatum,Hyalomma asiaticum,Rhipicephalus bursa,Rhipicephalus appendiculatus,Rhipicephalus decoloratus,Amblyomma variegatum		India,Nigeria ,Yugoslavia ,Italy ,Croatia,Bulgaria ,Slovakia ,Romania ,Portugal	371-378
Hareavirales	Phenuiviridae	Bandavirus	Dabieshan tick Virus	DBTV	ssRNA(-)	Linear (3 segments)	12	2010	Isolation with sequence comfirmation	Zoonotic disease	SFTS	human/animal	N/A	6-30%	Haemaphysalis longicornis,Haemaphysalis concinna,Dermacentor silvarum,Rhipicephalus haemaphysaloides		China	379, 380
Hareavirales	Phenuiviridae	Bandavirus	Guertu virus	GTV	ssRNA(-)	Linear (3 segments)	12	2014	Isolation with sequence comfirmation	Zoonotic disease	N/A	human,sheep	N/A	N/A	Dermacentor nuttalli	Field	China	381
Hareavirales	Phenuiviridae	Bandavirus	Heartland virus	HRTV	ssRNA(-)	Linear (3 segments)	12	2009	Isolation with sequence comfirmation	Zoonotic disease	N/A	Human,White-tailed deer	Anorexia, Diarrhea, Nausea, Vomiting, fatigue, headaches, shortness of breath with cough,confusion, Blurred mind, leukopenia, thrombocytopenia, moderately elevated enzymes , myalgia, arthralgia, rash,	N/A	Amblyomma americanum	raccoons, white-tailed deer, dog, horse, coyotes, moose,	USA	382-386
Hareavirales	Phenuiviridae	Bandavirus	Huaiyangshan virus	HYSV	ssRNA(-)	Linear (3 segments)	12	2011	Isolation with sequence comfirmation	Zoonotic disease	N/A	N/A	N/A	N/A	Haemaphysalis longicornis,Rhipicephalus microplus		China	387-389
Hareavirales	Phenuiviridae	Bandavirus	Hunter Island virus	HIGV	ssRNA(-)	Linear (3 segments)	12	1983	Isolation with sequence comfirmation	Unknown	N/A	N/A	N/A	N/A	ixodes eudyptidis	Shy albatross, Black noddy	Australia	390
Hareavirales	Phenuiviridae	Bandavirus	lone star virus	LSV	ssRNA(-)	Linear (3 segments)	12	1966	Isolation with sequence comfirmation	Unknown	N/A	N/A	N/A	N/A	Amblyomma americanum	raccoons, white-taile deer, dog, horse, coyotes, moose,	USA	391
Hareavirales	Phenuiviridae	Bandavirus	severe fever with thrombocytopenia syndrome virus	SFTSV	ssRNA(-)	Linear 3 segment)	12	2010	Isolation with sequence comfirmation	Zoonotic disease	SFTS	Isolation: human, Antibody: sheep,cattle,dog ,cat ,chicken ,rodents	fever,chills,pharyngeal pain,Nausea, Vomiting, Abdominal pain, Diarrhea, Anorexia, leukopenia, thrombocytopenia, moderately elevated enzymes, myalgia, arthralgia, rash, Blurred mind,	6-30%	Haemaphysalis longicornis, Amblyomma testudinarium, ixodes nipponensis, Rhipicephalus microplus	goats, cattle, sheep,	China ,Japan ,South Korea ,Pakistan ,Vietnam	392-405
Hareavirales	Phenuiviridae	Ixovirus	blacklegged tick phlebovirus 1	BLTPV-1	ssRNA(-)	Linear (2 segments)	9	2013	Metagenomic sequencing	Unknown	N/A	NA	N/A	N/A	ixodes scapularis	birds	USA	406-408
Hareavirales	Phenuiviridae	Ixovirus	blacklegged tick phlebovirus 3	BLTPV-3	ssRNA(-)	Linear (2 segments)	8	2014	Metagenomic sequencing	Unknown	N/A	N/A	N/A	N/A	ixodes scapularis		USA	407
Hareavirales	Phenuiviridae	Ixovirus	Norway phlebovirus 1	NPV-1	ssRNA(-)	Linear (2 segments)	9	2017	Metagenomic sequencing	Unknown	N/A	N/A	N/A	N/A	ixodes ricinus	larvae,adult	Norway	315
Hareavirales	Phenuiviridae	Laulavirus	Laurel Lake virus	LLV	ssRNA(-)	Linear (2 segments)	10	2016	Metagenomic sequencing	Unknown			N/A	N/A	ixodes scapularis	Animals including human,white-tailed deer,mice,lizards,birds	USA	409
Hareavirales	Phenuiviridae	Phlebovirus	American dog tick phlebovirus	ADTPV	ssRNA(-)	Linear (2 segments)	8.5	2014	Metagenomic sequencing	Unknown	N/A	NA	N/A	N/A	Dermacentor variabilis	Undescribed	USA	408
Hareavirales	Phenuiviridae	Phlebovirus	blacklegged tick phlebovirus 2	BLTPV-2	ssRNA(-)	Linear (2 segments)	9	2008	Metagenomic sequencing	Unknown	N/A	NA	N/A	N/A			USA	407
Hareavirales	Phenuiviridae	Phlebovirus	Bole tick virus 1	BlTV-1	ssRNA(-)	Linear (2 segments)	8	2012	Metagenomic sequencing	Unknown	N/A	N/A	N/A	N/A	Hyalomma asiaticum,Hyalomma scupense		China ,Turkey	294, 490
Hareavirales	Phenuiviridae	Phlebovirus	brown dog tick phlebovirus 1	BDTPV-1	ssRNA(-)	Linear (2 segments)	8	2019	Metagenomic sequencing	Unknown	N/A	N/A	N/A	N/A	Rhipicephalus turanicus,Rhipicephalus sanguineus,Amblyomma javanense,Rhipicephalus haemaphysaloides,Rhipicephalus pumilio		Trinidad and Tobago	136
Hareavirales	Phenuiviridae	Phlebovirus	Catch-me-cave virus	CMCV	ssRNA(-)	Linear (2 segments)	10	2007	PCR detection with sequence confirmation	Unknown	N/A	NA	N/A	N/A		rockhopper	Australia	13, 411
Hareavirales	Phenuiviridae	Phlebovirus	Changping tick virus 1	CpTV-1	ssRNA(-)	Linear (2 segments)	8	2012	Metagenomic sequencing	Unknown	N/A	N/A	N/A	N/A	Dermacentor sp		China	294, 412
Hareavirales	Phenuiviridae	Phlebovirus	FinV707 virus	FINV	ssRNA(-)	Linear (3 segments)	12	1975	Isolation with sequence comfirmation	Unknown	N/A	N/A	N/A	N/A	ixodes uriae		Norway	413
Hareavirales	Phenuiviridae	Phlebovirus	Forecariah virus	FORV	ssRNA(-)	Linear (3 segments)	12	1983	ELISA/Antigen detection/IFA/other seroligical assays	Unknown	N/A	N/A			Rhipicephalus geigyi		Guinea	414
Hareavirales	Phenuiviridae	Phlebovirus	Gissar virus	GSRV	ssRNA(-)	Linear (3 segments)	12	2014	ELISA/Antigen detection/IFA/other seroligical assays	Unknown	N/A	bird	N/A	N/A	Argas reflexus,Argas vulgaris	pigeons	Tajikistan ,China	415, 416
Hareavirales	Phenuiviridae	Phlebovirus	Huangpi tick Virus 2	HpTV-2	ssRNA(-)	Linear (3 segments)	12	2015	Metagenomic sequencing	Unknown	N/A	NA	N/A	N/A	Haemaphysalis sp.	Undescribed	China	294
Hareavirales	Phenuiviridae	Phlebovirus	Iftin tick virus	IFTV	ssRNA(-)	Linear (2 segments)	8	2021	Metagenomic sequencing	Animal disaese	N/A	Camel	N/A	N/A	Hyalomma dromedarii	Camel	Kenya	417
Hareavirales	Phenuiviridae	Phlebovirus	Kismayo virus	KISV	ssRNA(-)	Linear (3 segments)	12	1974	ELISA/Antigen detection/IFA/other seroligical assays	Unknown	N/A	N/A			Rhipicephalus pulchellus		Somalia	418-420
Hareavirales	Phenuiviridae	Phlebovirus	Lanjan virus	LANV	ssRNA(-)	Linear (3 segments)	12	1960	PCR detection with sequence confirmation	Unknown	N/A	N/A	N/A	N/A	Dermacentor auratus		Malaysia	421-423
Hareavirales	Phenuiviridae	Phlebovirus	Mbalambala tick virus	MbATV	ssRNA(-)	Linear (3 segments)	12	2021	Metagenomic sequencing	Animal disaese	N/A	Camel	N/A	N/A	Hyalomma truncatum,Hyalomma dromedarii,Hyalomma rufipes	Camel	Kenya ,Ghana	417
Hareavirales	Phenuiviridae	Phlebovirus	Mukawa virus	MKWV	ssRNA(-)	Linear (3 segments)	12	2018	Isolation with sequence comfirmation	Unknown	N/A	N/A	N/A	N/A	ixodes persulcatus	ungulates,man,dog,rabbit,dormouse,Amur hedgehog,birds	Japan,China	363, 424
Hareavirales	Phenuiviridae	Phlebovirus	Odaw virus	ODAV	ssRNA(-)	Linear (3 segments)	12	2015	Metagenomic sequencing	Unknown	N/A	dog	N/A	N/A	Rhipicephalus spp.	dog	Ghana,China	425, 426
Hareavirales	Phenuiviridae	Phlebovirus	Okutama tick virus	OKTV	ssRNA(-)	Linear (3 segments)	12	2016	PCR detection with sequence confirmation	Unknown	N/A	N/A	N/A	N/A	Haemaphysalis flava	Large mammals such as pig,pig badger,dog	Japan	427, 428
Hareavirales	Phenuiviridae	Phlebovirus	Pacific coast tick phlebovirus	PCTPV	ssRNA(-)	Linear (2 segments)	8	2017	Metagenomic sequencing	Unknown	N/A	NA	N/A	N/A	Dermacentor occidentalis		USA	316
Hareavirales	Phenuiviridae	Phlebovirus	Palma virus	PALV	ssRNA(-)	Linear (3 segments)	12	1992	ELISA/Antigen detection/IFA/other seroligical assays	Unknown	N/A	N/A			Haemaphysalis punctata		Portugal	372, 429
Hareavirales	Phenuiviridae	Phlebovirus	Razdan virus	RAZDV	ssRNA(-)	Linear (3 segments)	12	1954	ELISA/Antigen detection/IFA/other seroligical assays	Zoonotic disease	N/A	human,cow,sheep,goat						76
Hareavirales	Phenuiviridae	Phlebovirus	rhipicephalus associated phlebovirus 1	RAPV-1	ssRNA(-)	Linear (2 segments)	9	2018	Metagenomic sequencing	Unknown	N/A	N/A	N/A	N/A	Rhipicephalus microplus		China	430
Hareavirales	Phenuiviridae	Phlebovirus	Rift Valley fever virus	RVFV	ssRNA(-)	Linear (3 segments)	12	1930	ELISA/Antigen detection/IFA/other seroligical assays	Zoonotic disease	Rift Valley fever	human,sheep,goats,cattle	fever,muscle pains,headaches	10-30%	Hyalomma dromedarii,Hyalomma impeltatum,Hyalomma marginatum,Hyalomma rufipes,Hyalomma truncatum,Rhipicephalus appendiculatus		Kenya,Guinea,Senegal,Saudi Arabia	76, 431, 43
Hareavirales	Phenuiviridae	Phlebovirus	RML-105355 virus	RLMV	ssRNA(-)	Linear (3 segments)	12	1977	ELISA/Antigen detection/IFA/other seroligical assays	Unknown	N/A	NA	N/A	N/A	ixodes uriae		USA	413
Hareavirales	Phenuiviridae	Phlebovirus	Shibuyunji virus	SHIV	ssRNA(-)	Linear (2 segments)	9	2021	PCR detection with sequence confirmation	Unknown	N/A	N/A	N/A	N/A	Rhipicephalus spp		Zambia	433, 434
Hareavirales	Phenuiviridae	Phlebovirus	tick phlebovirus	TPV	ssRNA(-)	Linear (2 segments)	9	2015	PCR detection with sequence confirmation	Unknown	N/A	N/A	N/A	N/A	Rhipicephalus haemaphysaloides,Haemaphysalis yeni,Rhipicephalus sanguineus,Rhipicephalus pumilio,Rhipicephalus turanicus,Rhipicephalus microplus		Turkey	435
Hareavirales	Phenuiviridae	Phlebovirus	tick phlebovirus Anatolia 1	TPAV-1	ssRNA(-)	Linear (2 segments)	9	2018	Metagenomic sequencing	Unknown	N/A	N/A	N/A	N/A	Rhipicephalus microplus		Turkey	346
Hareavirales	Phenuiviridae	Phlebovirus	Xinjiang tick phlebovirus	XJTPV	ssRNA(-)	Linear (2 segments)	8	2018	Metagenomic sequencing	Unknown	N/A	N/A	N/A		Hyalomma detritum		China	436
Hareavirales	Phenuiviridae	Phlebovirus	YN tick-associated phlebovirus	YNTAPV	ssRNA(-)	Linear (2 segments)	8	2021	Metagenomic sequencing	Unknown	N/A	N/A	N/A	N/A	Rhipicephalus microplus		China	430
Hareavirales	Phenuiviridae	Unclassified	Khasan virus	KHAV	ssRNA(-)	Linear (3 segments)	12	1971	Metagenomic sequencing	Unknown	N/A	N/A	N/A	N/A	Haemaphysalis longicornis	adults larvae	Russia ,USA	437, 438
Hareavirales	Phenuiviridae	Uukuvirus	Chize virus	CHZV	ssRNA(-)	Linear (3 segments)	12	1993	Viral neutralization assay	Unknown	N/A	NA	N/A		ixodes frontalis	wren	France	439
Hareavirales	Phenuiviridae	Uukuvirus	Dabieshan tick Virus	DBTV	ssRNA(-)	Linear (3 segments)	12	2015	Metagenomic sequencing	Unknown	N/A	NA	N/A	N/A	Haemaphysalis longicornis,Rhipicephalus haemaphysaloides	Undescribed	China	379, 380
Hareavirales	Phenuiviridae	Uukuvirus	EgAN 1825-61 virus	EANV	ssRNA(-)	Linear (3 segments)	12	1961		Unknown	N/A	NA	N/A	N/A		bird	Egypt	413
Hareavirales	Phenuiviridae	Uukuvirus	Grand Arbaud virus	GAV	ssRNA(-)	Linear (3 segments)	12	1966	Viral neutralization assay	Unknown	N/A	NA	N/A	N/A	Argas reflexus,Argas hermanni	pigeons	France	413, 415, 440
Hareavirales	Phenuiviridae	Uukuvirus	Kabuto mountain virus	KbAMV	ssRNA(-)	Linear (3 segments)	12	2018	Isolation with sequence comfirmation	Zoonotic disease	N/A	human,monkey,wild boar,Sika deer	N/A	1	Haemaphysalis flava	pigs,pig badgers,dogs,cattle,horses,sheep,caragana	Japan	428, 441, 442
Hareavirales	Phenuiviridae	Uukuvirus	Kaisodi virus	KASDV	ssRNA(-)	Linear (3 segments)	12	1957	Isolation with sequence comfirmation	Animal disaese	N/A	bird,rodent,monkey,cattle	N/A	N/A	Haemaphysalis spinigera,Haemaphysalis turturis,Haemaphysalis wellingtoni,Haemaphysalis montgomeryi,Rhipicephalus microplus	Undescribed	India	443-445
Hareavirales	Phenuiviridae	Uukuvirus	Lihan tick virus	LHTV	ssRNA(-)	Linear (2 segments)	8	2015	Metagenomic sequencing	Unknown	N/A	NA	N/A	N/A	Rhipicephalus microplus,Haemaphysalis hystricis,Rhipicephalus haemaphysaloides,Dermacentor nitens	Cattle,Horse	China ,Brazil ,Colombia	294, 446, 447
Hareavirales	Phenuiviridae	Uukuvirus	Manawa virus	MANV	ssRNA(-)	Linear (3 segments)	11	1964	ELISA/Antigen detection/IFA/other seroligical assays	Unknown	N/A	N/A	N/A	N/A	Argas abdussalami	N/A	Pakistan	413
Hareavirales	Phenuiviridae	Uukuvirus	Ponteves virus	PTV	ssRNA(-)	Linear (3 segments)	11	N/A	ELISA/Antigen detection/IFA/other seroligical assays	Unknown	N/A	N/A	N/A	N/A	Argas hermanni	N/A	France	413
Hareavirales	Phenuiviridae	Uukuvirus	Precarious point virus	PPV	ssRNA(-)	Linear (3 segments)	12	1970	ELISA/Antigen detection/IFA/other seroligical assays	Unknown	N/A	N/A	N/A	N/A	ixodes uriae	N/A	Australia	413
Hareavirales	Phenuiviridae	Uukuvirus	Rukutama virus	RUKV	ssRNA(-)	Linear (3 segments)	12	1976	ELISA/Antigen detection/IFA/other seroligical assays	Unknown	N/A	NA	N/A	N/A	ixodes uriae	common murres	Russia	413
Hareavirales	Phenuiviridae	Uukuvirus	Silverwater virus	SILV	ssRNA(-)	Linear (3 segments)	12	1962	Isolation with sequence comfirmation	Unknown	N/A	Antibody: hare	N/A	N/A	Haemaphysalis leporispalustris,Haemaphysalis leporispalustris	Snowshoe hare	Canada,USA	448-450
Hareavirales	Phenuiviridae	Uukuvirus	Tacheng tick virus 2	TcTV-2	ssRNA(-)	Linear (2 segments)	8	2015	Metagenomic sequencing	Zoonotic disease	N/A	Human	Fever,chills,severe fatigue,headache,anorexia,nausea,vomiting	N/A	Dermacentor marginatus,Dermacentor nuttalli,Dermacentor silvarum,Hyalomma asiaticum,Hyalomma marginatum	Cattle	China ,Turkey	294, 346, 451
Hareavirales	Phenuiviridae	Uukuvirus	Toyo virus	TOYV	ssRNA(-)	Linear (3 segments)	11.5	2021	Isolation with sequence comfirmation	Unknown	N/A	N/A	N/A	N/A	Haemaphysalis formosensis,Haemaphysalis japonica		Japan	452
Hareavirales	Phenuiviridae	Uukuvirus	Uukuniemi virus	UUKV	ssRNA(-)	Linear (3 segments)	11.5	1959	Viral neutralization assay	Zoonotic disease	N/A	Antibody: human,rodents,birds,cattle,deer , Isolation: birds	N/A	N/A	ixodes Ricinus,ixodes uriae,ixodes persulcatus	Cow,Vegetation,birds,environmen	Finland ,The United Kingdom,Azerbaijan,Czech Republic ,Russia,Ukraine,Lithuania,Estonia,Belarus,Slovakia ,Poland	453-459
Hareavirales	Phenuiviridae	Uukuvirus	Yongjia tick Virus 1	YJTV-1	ssRNA(-)	Linear (3 segments)	11.5	2015	Metagenomic sequencing	Unknown	N/A	NA	N/A	N/A	Haemaphysalis hystricis	Undescribed	China	294
Hareavirales	Phenuiviridae	Uukuvirus	Zaliv Terpeniya virus	ZLTV	ssRNA(-)	Linear (3 segments)	11.5	1969	Viral neutralization assay	Unknown	N/A	NA	N/A	N/A	ixodes putus,ixodes uriae	seabirds	Russia,France	413, 460, 461
Hareavirales	Unclassified	Unclassified	Bronnoya virus	BROV	ssRNA(-)	Linear (3 segments)	15	2017	Metagenomic sequencing	Unknown	N/A	N/A	N/A	N/A	ixodes ricinus		Norway	315
Hareavirales	Unclassified	Unclassified	Bonden virus	BONV	ssRNA(-)	Linear (3 segments)	12	2020	Metagenomic sequencing	Unknown	N/A	N/A	N/A	N/A	ixodes uriae		Antarctica	15
Hareavirales	Unclassified	Unclassified	Ubmeje virus	UBJV	ssRNA(-)	Linear (3 segments)	15	2020	Metagenomic sequencing	Unknown	N/A	N/A	N/A	N/A	ixodes uriae		Sweden	15
Hareavirales	Nairoviridae	Orthonairovirus	Great Saltee Island virus	GSIV	ssRNA(-)	Linear (3 segment)	18	1983	ELISA/Antigen detection/IFA/other seroligical assays	Unknown	N/A	N/A	N/A	N/A	ixodes uriae,Ornithodoros maritimus		Ireland	76
Hareavirales	Nairoviridae	Unclassified	Tonghua Nairo tick virus 1	ThNTV-1	ssRNA(-)	Linear 3 segment)	18	2023	Metagenomic sequencing	Unknown	N/A	N/A	N/A	N/A	Haemaphysalis longicornis		China	154
Hareavirales	Nairoviridae	Unclassified	Yanbian Nairo tick virus 1	YbNTV-1	ssRNA(-)	Linear 3 segment)	18	2023	Metagenomic sequencing	Unknown	N/A	N/A	N/A	N/A	Haemaphysalis concinna		China	154
Hareavirales	Nairoviridae	Orthonairovirus	Songling virus	SOGLV	ssRNA(-)	Linear 3 segment)	18	2023	Metagenomic sequencing	Unknown	N/A	N/A	N/A	N/A	Haemaphysalis japonica		China	154
Hareavirales	Nairoviridae	Unclassified	Yanbian Nairo tick virus 2	YbNTV-2	ssRNA(-)	Linear 3 segment)	18	2023	Metagenomic sequencing	Unknown	N/A	N/A	N/A	N/A	Haemaphysalis japonica		China	154
Hareavirales	Nairoviridae	Unclassified	Yushu Nairo tick virus 1	YsNTV-1	ssRNA(-)	Linear 3 segment)	18	2023	Metagenomic sequencing	Unknown	N/A	N/A	N/A	N/A	Rhipicephalus turanicus,Dermacentor abaensis		China	154
Hareavirales	Nairoviridae	Unclassified	Dali Nairo tick virus 1	DlNTV-1	ssRNA(-)	Linear 3 segment)	18	2023	Metagenomic sequencing	Unknown	N/A	N/A	N/A	N/A	Haemaphysalis montgomeryi		China	154
Hareavirales	Nairoviridae	Unclassified	Xining Nairo tick virus 1	XnNTV-1	ssRNA(-)	Linear 3 segment)	18	2023	Metagenomic sequencing	Unknown	N/A	N/A	N/A	N/A	ixodes ovatus		China	154
Hareavirales	Nairoviridae	Unclassified	Linzhi Nairo tick virus 1	LzNTV-1	ssRNA(-)	Linear 3 segment)	18	2023	Metagenomic sequencing	Unknown	N/A	N/A	N/A	N/A	ixodes ovatus		China	154
Hareavirales	Nairoviridae	Orthonairovirus	Gakugsa tick virus	GaTV	ssRNA(-)	Linear 3 segment)	20	2023	Metagenomic sequencing	Unknown	N/A	N/A	N/A	N/A	ixodes persulcatus		China	154
Hareavirales	Peribunyaviridae	Unclassified	Jinan tick virus 1	JnTV-1	ssRNA(-)	Linear 3 segment)	12	2023	Metagenomic sequencing	Unknown	N/A	N/A	N/A	N/A	Rhipicephalus sanguineus,Haemaphysalis longicornis		China	154
Hareavirales	Peribunyaviridae	Unclassified	Zhangzhou tick virus 1	ZzTV-1	ssRNA(-)	Linear 3 segment)	12	2023	Metagenomic sequencing	Unknown	N/A	N/A	N/A	N/A	Rhipicephalus sanguineus,Dermacentor silvarum		China	154
Hareavirales	Peribunyaviridae	Unclassified	Nanning tick virus 3	NnTV-3	ssRNA(-)	Linear 3 segment)	12	2023	Metagenomic sequencing	Unknown	N/A	N/A	N/A	N/A	Rhipicephalus sanguineus,Rhipicephalus turanicus		China	154
Hareavirales	Peribunyaviridae	Unclassified	Guyuan tick virus 1	GyTV-1	ssRNA(-)	Linear 3 segment)	12	2023	Metagenomic sequencing	Unknown	N/A	N/A	N/A	N/A	Haemaphysalis japonica		China	154
Hareavirales	Peribunyaviridae	Unclassified	Zhangye tick virus 1	ZyTV-1	ssRNA(-)	Linear 3 segment)	12	2023	Metagenomic sequencing	Unknown	N/A	N/A	N/A	N/A	Argas persicus		China	154
Hareavirales	Peribunyaviridae	Unclassified	Haerbin tick virus 2	HEbTV-2	ssRNA(-)	Linear 3 segment)	12	2023	Metagenomic sequencing	Unknown	N/A	N/A	N/A	N/A	ixodes persulcatus		China	154
Hareavirales	Peribunyaviridae	Unclassified	Nanchang tick virus 1	NcTV-1	ssRNA(-)	Linear 3 segment)	12	2023	Metagenomic sequencing	Unknown	N/A	N/A	N/A	N/A	Rhipicephalus sanguineus		China	154
Hareavirales	Peribunyaviridae	Unclassified	Tongren tick virus 1	TrTV-1	ssRNA(-)	Linear 3 segment)	12	2023	Metagenomic sequencing	Unknown	N/A	N/A	N/A	N/A	Haemaphysalis hystricis,Haemaphysalis qinghaiensis		China	154
Hareavirales	Peribunyaviridae	Unclassified	Heihe tick virus 1	HhTV-1	ssRNA(-)	Linear 3 segment)	12	2023	Metagenomic sequencing	Unknown	N/A	N/A	N/A	N/A	Dermacentor silvarum,Rhipicephalus turanicus		China	154
Hareavirales	Peribunyaviridae	Unclassified	Ledong tick virus 1	LdTV-1	ssRNA(-)	Linear 3 segment)	12	2023	Metagenomic sequencing	Unknown	N/A	N/A	N/A	N/A	Rhipicephalus haemaphysaloides		China	154
Hareavirales	Peribunyaviridae	Unclassified	Tonghua tick virus 1	ThTV-1	ssRNA(-)	Linear 3 segment)	12	2023	Metagenomic sequencing	Unknown	N/A	N/A	N/A	N/A	Haemaphysalis longicornis		China	154
Hareavirales	Peribunyaviridae	Unclassified	Dandong tick virus 1	DdTVD1	ssRNA(-)	Linear 3 segment)	12	2023	Metagenomic sequencing	Unknown	N/A	N/A	N/A	N/A	Haemaphysalis longicornis		China	154
Hareavirales	Peribunyaviridae	Unclassified	Yushu tick virus 1	YsTV-1	ssRNA(-)	Linear 3 segment)	12	2023	Metagenomic sequencing	Unknown	N/A	N/A	N/A	N/A	Dermacentor abaensis		China	154
Hareavirales	Unclassified	Unclassified	plasmopara viticola lesion associated mycobunyavirales-like virus 6	PVLMV-6	ssRNA(-)	Linear 3 segment)	12	2023	Metagenomic sequencing	Unknown	N/A	N/A	N/A	N/A	Dermacentor silvarum		China	154
Hareavirales	Peribunyaviridae	Unclassified	Tongren Perib tick virus 2	TrPTV-2	ssRNA(-)	Linear 3 segment)	12	2023	Metagenomic sequencing	Unknown	N/A	N/A	N/A	N/A	Haemaphysalis hystricis		China	154
Hareavirales	Peribunyaviridae	Unclassified	Nanchang Perib tick virus 1	NcPTV-1	ssRNA(-)	Linear 3 segment)	12	2023	Metagenomic sequencing	Unknown	N/A	N/A	N/A	N/A	Rhipicephalus sanguineus		China	154
Hareavirales	Phasmaviridae	Unclassified	Nanning Phasm tick virus 1	NnPMTV-1	ssRNA(-)	Linear 3 segment)	12	2023	Metagenomic sequencing	Unknown	N/A	N/A	N/A	N/A	Haemaphysalis longicornis,Amblyomma varanense		China	154
Hareavirales	Phenuiviridae	Unclassified	Nanning Phenu tick virus 1	NnPNTV-1	ssRNA(-)	Linear 3 segment)	12	2023	Metagenomic sequencing	Unknown	N/A	N/A	N/A	N/A	Amblyomma varanense		China	154
Hareavirales	Phenuiviridae	Unclassified	Lanzhou Phenu tick virus 1	LzPTV-1	ssRNA(-)	Linear 3 segment)	12	2023	Metagenomic sequencing	Unknown	N/A	N/A	N/A	N/A	Hyalomma asiaticum		China	154
Hareavirales	Phenuiviridae	Unclassified	Tongren Phenu tick virus 1	TrPHTV-1	ssRNA(-)	Linear 3 segment)	12	2023	Metagenomic sequencing	Unknown	N/A	N/A	N/A	N/A	Haemaphysalis hystricis		China	154
Hareavirales	Phenuiviridae	Phlebovirus	Sara tick phlebovirus	SaTPV	ssRNA(-)	Linear 3 segment)	12	2023	Metagenomic sequencing	Unknown	N/A	N/A	N/A	N/A	ixodes persulcatus		China	154
Hareavirales	Phenuiviridae	Unclassified	Yanbian Phenu tick virus 1	YbPTV-1	ssRNA(-)	Linear 3 segment)	12	2023	Metagenomic sequencing	Unknown	N/A	N/A	N/A	N/A	ixodes persulcatus,ixodes ovatus		China	154
Hareavirales	Phenuiviridae	Unclassified	Bangxi Phenu tick virus 1	BxPHTV-1	ssRNA(-)	Linear 3 segment)	12	2023	Metagenomic sequencing	Unknown	N/A	N/A	N/A	N/A	Rhipicephalus haemaphysaloides,Rhipicephalus sanguineus,Haemaphysalis longicornis		China	154
Hareavirales	Phenuiviridae	Unclassified	Zhangjiakou Phenu tick virus 1	ZjPTV-1	ssRNA(-)	Linear 3 segment)	12	2023	Metagenomic sequencing	Unknown	N/A	N/A	N/A	N/A	Dermacentor silvarum,Dermacentor nuttalli		China	154
Hareavirales	Phenuiviridae	Unclassified	Xining Phenu tick virus 1	XnPTV-1	ssRNA(-)	Linear 3 segment)	12	2023	Metagenomic sequencing	Unknown	N/A	N/A	N/A	N/A	ixodes ovatus		China	154
Hareavirales	Phenuiviridae	Phlebovirus	Balambala tick virus	BaTV	ssRNA(-)	Linear 3 segment)	12	2023	Metagenomic sequencing	Unknown	N/A	N/A	N/A	N/A	Hyalomma isaaci		China	154
Hareavirales	Phenuiviridae	Unclassified	Dali Phenu tick virus 1	DlPHTV-1	ssRNA(-)	Linear 3 segment)	12	2023	Metagenomic sequencing	Unknown	N/A	N/A	N/A	N/A	Haemaphysalis montgomeryi		China	154
Hareavirales	Phenuiviridae	Phlebovirus	Limansky tick phlebovirus	LimPV	ssRNA(-)	Linear 3 segment)	12	2023	Metagenomic sequencing	Unknown	N/A	N/A	N/A	N/A	Hyalomma isaaci		China	154
Hareavirales	Tospoviridae	Orthotospovirus	tomato zonate spot virus	ToZSV	ssRNA(-)	Linear 3 segment)	12	2023	Metagenomic sequencing	Unknown	N/A	N/A	N/A	N/A	Haemaphysalis concinna		China	154
Chitovirales	Poxviridae	Capripoxvirus	lumpy skin disease virus	LSDV	dsDNA	Linear (1 segments)	150	1929	ELISA/Antigen detection/IFA/other seroligical assays	Animal disaese	lumpy skin disease	Isolation: Cattle,buffalo, Antibody: Cattle	fever,anorexia,enlarged superficial lymph nodes,multiple nodules	7.1% in cattle	Amblyomma hebraeum,Rhipicephalus appendiculatus,Rhipicephalus decoloratus		Albania ,Azerbaijan ,Botswana ,Bulgaria ,Bangladeshn ,Ethiopia ,Egypt ,Greece ,Israel ,Iran ,Iraq ,Kenya ,Kazakhstan ,Madagascar ,Macedonia ,Mongolia ,Namibia ,Nigeria ,Oman ,South Africa ,Saudi Arabia ,Thailand ,Togo,Turkey ,Uganda ,Zambia ,Zimbabwe ,India ,China ,Vietnam ,Russia	462-495
Cirlivirales	Circoviridae	Circovirus	avian-like circovirus	AVLCV	ssDNA	Circular	2	2018	Metagenomic sequencing	Unknown	N/A	N/A	N/A	N/A	ixodes scapularis		USA	407
Cryppavirales	Mitoviridae	Unclassified	Chongqing Mitov tick virus 1	CqMTV-1	ssRNA(+)	Linear 1 segment)	2.6	2023	Metagenomic sequencing	Unknown	N/A	N/A	N/A	N/A	Dermacentor silvarum,Rhipicephalus microplus,Haemaphysalis longicornis,Haemaphysalis hystricis,Rhipicephalus pumilio,Rhipicephalus turanicus		China	154
Cryppavirales	Mitoviridae	Unclassified	Sanmenxia Mitov tick virus 1	SmxMTV-1	ssRNA(+)	Linear 1 segment)	3.1	2023	Metagenomic sequencing	Unknown	N/A	N/A	N/A	N/A	Haemaphysalis longicornis,Dermacentor silvarum,Haemaphysalis sp.,Haemaphysalis concinna,Rhipicephalus microplus,Rhipicephalus turanicus		China	154
Cryppavirales	Mitoviridae	Duamitovirus	soybean leaf-associated mitovirus 3	SbLAMV-3	ssRNA(+)	Linear 1 segment)	2.5	2023	Metagenomic sequencing	Unknown	N/A	N/A	N/A	N/A	Haemaphysalis longicornis		China	154
Cryppavirales	Mitoviridae	Unclassified	Tianjin Mitov tick virus 1	TjMTV-1	ssRNA(+)	Linear 1 segment)	3.8	2023	Metagenomic sequencing	Unknown	N/A	N/A	N/A	N/A	Haemaphysalis longicornis		China	154
Cryppavirales	Mitoviridae	Unclassified	Xiangxi tick virus 1	XxTV-1	ssRNA(+)	Linear 1 segment)	2.1	2023	Metagenomic sequencing	Unknown	N/A	N/A	N/A	N/A	Haemaphysalis longicornis		China	154
Cryppavirales	Mitoviridae	Unclassified	Beijing Mitov tick virus 1	BjMTV-1	ssRNA(+)	Linear 1 segment)	2.3	2023	Metagenomic sequencing	Unknown	N/A	N/A	N/A	N/A	Haemaphysalis longicornis		China	154
Cryppavirales	Mitoviridae	Unclassified	Chongqing Mitov tick virus 2	CqMTV-2	ssRNA(+)	Linear 1 segment)	2.6	2023	Metagenomic sequencing	Unknown	N/A	N/A	N/A	N/A	Rhipicephalus microplus		China	154
Cryppavirales	Mitoviridae	Unclassified	Zhangzhou Mitov tick virus 1	ZzMVTV-1	ssRNA(+)	Linear 1 segment)	2.5	2023	Metagenomic sequencing	Unknown	N/A	N/A	N/A	N/A	Rhipicephalus sanguineus		China	154
Cryppavirales	Mitoviridae	Unclassified	Zhangzhou Mitov tick virus 2	ZzMVTV-2	ssRNA(+)	Linear 1 segment)	2.5	2023	Metagenomic sequencing	Unknown	N/A	N/A	N/A	N/A	Rhipicephalus sanguineus,Haemaphysalis longicornis		China	154
Cryppavirales	Mitoviridae	Duamitovirus	Nigrospora oryzae mitovirus 1	NoMV-1	ssRNA(+)	Linear 1 segment)	2.8	2023	Metagenomic sequencing	Unknown	N/A	N/A	N/A	N/A	Rhipicephalus microplus		China	154
Cryppavirales	Mitoviridae	Duamitovirus	Bremia lactucae associated mitovirus 1	BlAMV-1	ssRNA(+)	Linear 1 segment)	2.5	2023	Metagenomic sequencing	Unknown	N/A	N/A	N/A	N/A	Haemaphysalis longicornis		China	154
Cryppavirales	Mitoviridae	Duamitovirus	erysiphe necator associated mitovirus 25	EnAMV-25	ssRNA(+)	Linear 1 segment)	2.4	2023	Metagenomic sequencing	Unknown	N/A	N/A	N/A	N/A	Dermacentor silvarum		China	154
Cryppavirales	Mitoviridae	Unclassified	Suizhou Mitov tick virus 1	SzMTV-1	ssRNA(+)	Linear 1 segment)	2.5	2023	Metagenomic sequencing	Unknown	N/A	N/A	N/A	N/A	Haemaphysalis longicornis		China	154
Cryppavirales	Mitoviridae	Duamitovirus	erysiphe necator associated mitovirus 2	EnAMV-2	ssRNA(+)	Linear 1 segment)	2.9	2023	Metagenomic sequencing	Unknown	N/A	N/A	N/A	N/A	Haemaphysalis longicornis		China	154
Cryppavirales	Mitoviridae	Unclassified	Chuzhou Mitov tick virus 1	CzMTV-1	ssRNA(+)	Linear 1 segment)	3.1	2023	Metagenomic sequencing	Unknown	N/A	N/A	N/A	N/A	Haemaphysalis longicornis		China	154
Cryppavirales	Mitoviridae	Duamitovirus	Fusarium boothii mitovirus 1	FbMV-1	ssRNA(+)	Linear 1 segment)	2.8	2023	Metagenomic sequencing	Unknown	N/A	N/A	N/A	N/A	Haemaphysalis longicornis		China	154
Cryppavirales	Mitoviridae	Duamitovirus	plasmopara viticola lesion associated mitovirus 7	PVLMV-7	ssRNA(+)	Linear 1 segment)	2.4	2023	Metagenomic sequencing	Unknown	N/A	N/A	N/A	N/A	Haemaphysalis longicornis		China	154
Cryppavirales	Mitoviridae	Unclassified	Xian Mitov tick virus 1	XnMTV-1	ssRNA(+)	Linear 1 segment)	2.5	2023	Metagenomic sequencing	Unknown	N/A	N/A	N/A	N/A	Haemaphysalis longicornis		China	154
Cryppavirales	Mitoviridae	Unclassified	Changdu Mitov tick virus 1	CdMTV-1	ssRNA(+)	Linear 1 segment)	2.4	2023	Metagenomic sequencing	Unknown	N/A	N/A	N/A	N/A	Hyalomma isaaci		China	154
Cryppavirales	Mitoviridae	Unclassified	Dali Mitov tick virus 1	DlMTV-1	ssRNA(+)	Linear 1 segment)	2.3	2023	Metagenomic sequencing	Unknown	N/A	N/A	N/A	N/A	Haemaphysalis montgomeryi		China	154
Cryppavirales	Mitoviridae	Unuamitovirus	Alternaria arborescens mitovirus 1	AaMV-1	ssRNA(+)	Linear 1 segment)	2.2	2023	Metagenomic sequencing	Unknown	N/A	N/A	N/A	N/A	Haemaphysalis montgomeryi		China	154
Cryppavirales	Mitoviridae	Unclassified	Baoshan Mitov tick virus 1	BsMTV-1	ssRNA(+)	Linear 1 segment)	2.4	2023	Metagenomic sequencing	Unknown	N/A	N/A	N/A	N/A	Rhipicephalus microplus		China	154
Cryppavirales	Mitoviridae	Unclassified	Xiangxi Mitov tick virus 2	XxMTV2	ssRNA(+)	Linear 1 segment)	2.3	2023	Metagenomic sequencing	Unknown	N/A	N/A	N/A	N/A	Haemaphysalis longicornis		China	154
Durnavirales	Partitiviridae	Unclassified	ixodes scapularis partitivirus	IAPV	dsRNA	Linear (2 segments)	4	2018	Metagenomic sequencing	Unknown	N/A	N/A	N/A	N/A	ixodes scapularis		USA	407
Durnavirales	Partitiviridae	Unclassified	Norway partiti-like virus 1	NPLV-1	dsRNA	Linear (2 segments)	4	2017	Metagenomic sequencing	Unknown	N/A	N/A	N/A	N/A	ixodes persulcatus,ixodes ricinus		Norway	315
Durnavirales	Hypoviridae	Unclassified	Chuzhou tick virus 1	CzTV-1	dsRNA	Linear 1 segment)	12.8	2023	Metagenomic sequencing	Unknown	N/A	N/A	N/A	N/A	Amblyomma varanense,Haemaphysalis longicornis		China	154
Durnavirales	Hypoviridae	Unclassified	Hulunbuir tick virus 1	HlbtV-1	dsRNA	Linear 1 segment)	11.4	2023	Metagenomic sequencing	Unknown	N/A	N/A	N/A	N/A	Dermacentor silvarum,Rhipicephalus microplus		China	154
Durnavirales	Hypoviridae	Unclassified	Chuzhou tick virus 2	CzTV-2	dsRNA	Linear 1 segment)	10	2023	Metagenomic sequencing	Unknown	N/A	N/A	N/A	N/A	Haemaphysalis longicornis		China	154
Durnavirales	Hypoviridae	Unclassified	Nanning Hypov tick virus 1	NhHTV-1	dsRNA	Linear 1 segment)	10	2023	Metagenomic sequencing	Unknown	N/A	N/A	N/A	N/A	Rhipicephalus sanguineus,Amblyomma varanense		China	154
Durnavirales	Hypoviridae	Unclassified	Setosphaeria turcica hypovirus 1	StHV-1	dsRNA	Linear 1 segment)	9	2023	Metagenomic sequencing	Unknown	N/A	N/A	N/A	N/A	Rhipicephalus sanguineus		China	154
Durnavirales	Hypoviridae	Unclassified	Chuzhou Hypov tick virus 1	CzHTV-1	dsRNA	Linear 1 segment)	10	2023	Metagenomic sequencing	Unknown	N/A	N/A	N/A	N/A	Argas persicus		China	154
Durnavirales	Hypoviridae	Unclassified	Nanning Hypov tick virus 2	NhHTV-2	dsRNA	Linear 1 segment)	9	2023	Metagenomic sequencing	Unknown	N/A	N/A	N/A	N/A	Amblyomma varanense		China	154
Durnavirales	Hypoviridae	Unclassified	Hulunbuir Hypov tick virus 2	HlbHTV-2	dsRNA	Linear 1 segment)	9	2023	Metagenomic sequencing	Unknown	N/A	N/A	N/A	N/A	Dermacentor silvarum		China	154
Durnavirales	Hypoviridae	Unclassified	Hulunbuir Hypov tick virus 3	HlbHTV-3	dsRNA	Linear 1 segment)	9	2023	Metagenomic sequencing	Unknown	N/A	N/A	N/A	N/A	Dermacentor silvarum		China	154
Durnavirales	Hypoviridae	Unclassified	Hulunbuir Hypov tick virus 4	HlbHTV-4	dsRNA	Linear 1 segment)	9	2023	Metagenomic sequencing	Unknown	N/A	N/A	N/A	N/A	Dermacentor silvarum		China	154
Durnavirales	Hypoviridae	Unclassified	Taian Hypov tick virus 1	TaHTV-1	dsRNA	Linear 1 segment)	9	2023	Metagenomic sequencing	Unknown	N/A	N/A	N/A	N/A	Haemaphysalis longicornis		China	154
Durnavirales	Partitiviridae	Unclassified	Guoluo Parti tick virus 1	GlPTV-1	dsRNA	Linear 2 segment)	3.7	2023	Metagenomic sequencing	Unknown	N/A	N/A	N/A	N/A	Amblyomma geoemydae,Rhipicephalus pumilio,Haemaphysalis qinghaiensis,Haemaphysalis sp.,Rhipicephalus turanicus		China	154
Durnavirales	Partitiviridae	Unclassified	Nanning Parti tick virus 1	NnPTV-1	dsRNA	Linear 2 segment)	3.7	2023	Metagenomic sequencing	Unknown	N/A	N/A	N/A	N/A	Amblyomma varanense		China	154
Durnavirales	Partitiviridae	Unclassified	Zhangzhou Parti tick virus 1	ZzPTV-1	dsRNA	Linear 2 segment)	3.7	2023	Metagenomic sequencing	Unknown	N/A	N/A	N/A	N/A	Rhipicephalus sanguineus		China	154
Durnavirales	Partitiviridae	Unclassified	Zhangzhou Parti tick virus 2	ZzPTV-2	dsRNA	Linear 2 segment)	3.7	2023	Metagenomic sequencing	Unknown	N/A	N/A	N/A	N/A	Rhipicephalus sanguineus,Rhipicephalus pumilio		China	154
Durnavirales	Partitiviridae	Unclassified	Zhangzhou Parti tick virus 3	ZzPTV-3	dsRNA	Linear 2 segment)	3.7	2023	Metagenomic sequencing	Unknown	N/A	N/A	N/A	N/A	Rhipicephalus sanguineus,Haemaphysalis longicornis,Hyalomma isaaci,Haemaphysalis montgomeryi		China	154
Durnavirales	Partitiviridae	Unclassified	Curvularia lunata partitivirus 1	ClPV-1	dsRNA	Linear 2 segment)	3.7	2023	Metagenomic sequencing	Unknown	N/A	N/A	N/A	N/A	Rhipicephalus sanguineus		China	154
Durnavirales	Partitiviridae	Unclassified	Hulunbuir Parti tick virus 1	HlbPTV-1	dsRNA	Linear 2 segment)	3.7	2023	Metagenomic sequencing	Unknown	N/A	N/A	N/A	N/A	Rhipicephalus sanguineus,Dermacentor silvarum,Haemaphysalis concinna,Rhipicephalus turanicus		China	154
Durnavirales	Partitiviridae	Unclassified	Bipolaris maydis partitivirus 1	BmPV-1	dsRNA	Linear 2 segment)	3.7	2023	Metagenomic sequencing	Unknown	N/A	N/A	N/A	N/A	Rhipicephalus microplus,Haemaphysalis longicornis		China	154
Durnavirales	Partitiviridae	Unclassified	Tongren Parti tick virus 1	TrPTTV-1	dsRNA	Linear 2 segment)	3.7	2023	Metagenomic sequencing	Unknown	N/A	N/A	N/A	N/A	Haemaphysalis hystricis,Haemaphysalis longicornis		China	154
Durnavirales	Partitiviridae	Unclassified	erysiphe necator associated partitivirus 3	EnAPV-3	dsRNA	Linear 2 segment)	3.7	2023	Metagenomic sequencing	Unknown	N/A	N/A	N/A	N/A	Dermacentor silvarum,Haemaphysalis longicornis		China	154
Durnavirales	Partitiviridae	Unclassified	Kashgar Parti tick virus 1	KsPTV-1	dsRNA	Linear 2 segment)	3.7	2023	Metagenomic sequencing	Unknown	N/A	N/A	N/A	N/A	Haemaphysalis longicornis,Rhipicephalus sanguineus,Dermacentor silvarum,Rhipicephalus turanicus		China	154
Durnavirales	Partitiviridae	Unclassified	Beauveria bassiana partitivirus 2	BbPV2	dsRNA	Linear 2 segment)	3.7	2023	Metagenomic sequencing	Unknown	N/A	N/A	N/A	N/A	Dermacentor silvarum		China	154
Durnavirales	Partitiviridae	Unclassified	Lhasa Parti tick virus 1	LsPTTV-1	dsRNA	Linear 2 segment)	3.7	2023	Metagenomic sequencing	Unknown	N/A	N/A	N/A	N/A	Ornithodoros lahorensis		China	154
Durnavirales	Partitiviridae	Unclassified	Xiangxi Parti tick virus 1	XxPTV-1	dsRNA	Linear 2 segment)	3.7	2023	Metagenomic sequencing	Unknown	N/A	N/A	N/A	N/A	Haemaphysalis longicornis		China	154
Durnavirales	Partitiviridae	Unclassified	Aspergillus flavus partitivirus 2	AfPV-2	dsRNA	Linear 2 segment)	3.7	2023	Metagenomic sequencing	Unknown	N/A	N/A	N/A	N/A	Rhipicephalus microplus		China	154
Durnavirales	Partitiviridae	Unclassified	Zhangzhou Parti tick virus 4	ZzPTV-4	dsRNA	Linear 2 segment)	3.7	2023	Metagenomic sequencing	Unknown	N/A	N/A	N/A	N/A	Rhipicephalus sanguineus		China	154
Durnavirales	Partitiviridae	Unclassified	Zhangzhou Parti tick virus 5	ZzPTV-5	dsRNA	Linear 2 segment)	3.7	2023	Metagenomic sequencing	Unknown	N/A	N/A	N/A	N/A	Rhipicephalus sanguineus		China	154
Durnavirales	Partitiviridae	Unclassified	plasmopara viticola lesion associated Partitivirus 4	PVLPV-4	dsRNA	Linear 2 segment)	3.7	2023	Metagenomic sequencing	Unknown	N/A	N/A	N/A	N/A	Rhipicephalus microplus		China	154
Durnavirales	Partitiviridae	Unclassified	Nanning Parti tick virus 2	NnPTV-2	dsRNA	Linear 2 segment)	3.7	2023	Metagenomic sequencing	Unknown	N/A	N/A	N/A	N/A	Amblyomma testudinarium,Amblyomma javanense		China	154
Durnavirales	Partitiviridae	Unclassified	Nanning Parti tick virus 3	NnPTV-3	dsRNA	Linear 2 segment)	3.7	2023	Metagenomic sequencing	Unknown	N/A	N/A	N/A	N/A	Amblyomma varanense		China	154
Durnavirales	Partitiviridae	Unclassified	plasmopara viticola lesion associated Partitivirus 10	PVLPV-10	dsRNA	Linear 2 segment)	3.7	2023	Metagenomic sequencing	Unknown	N/A	N/A	N/A	N/A	Dermacentor silvarum,Haemaphysalis longicornis		China	154
Durnavirales	Partitiviridae	Unclassified	Sanmenxia Parti tick virus 1	SmPTV-1	dsRNA	Linear 2 segment)	3.7	2023	Metagenomic sequencing	Unknown	N/A	N/A	N/A	N/A	Haemaphysalis longicornis		China	154
Durnavirales	Partitiviridae	Unclassified	Bangxi Parti tick virus 1	BxPTV-1	dsRNA	Linear 2 segment)	3.7	2023	Metagenomic sequencing	Unknown	N/A	N/A	N/A	N/A	Rhipicephalus haemaphysaloides		China	154
Durnavirales	Partitiviridae	Deltapartitivirus	Pepper cryptic virus 2	PeCRV-2	dsRNA	Linear 2 segment)	3.5	2023	Metagenomic sequencing	Unknown	N/A	N/A	N/A	N/A	Haemaphysalis concinna		China	154
Durnavirales	Partitiviridae	Deltapartitivirus	Pepper cryptic virus 1	PeCRV-1	dsRNA	Linear 2 segment)	3.7	2023	Metagenomic sequencing	Unknown	N/A	N/A	N/A	N/A	Haemaphysalis concinna		China	154
Durnavirales	Picobirnaviridae	Unclassified	Anshan Parti tick virus 1	AsPTV-1	dsRNA	Linear 2 segment)	3.7	2023	Metagenomic sequencing	Unknown	N/A	N/A	N/A	N/A	Dermacentor silvarum		China	154
Durnavirales	Partitiviridae	Unclassified	Qingyuan Parti tick virus 1	QyPTV-1	dsRNA	Linear 2 segment)	3.7	2023	Metagenomic sequencing	Unknown	N/A	N/A	N/A	N/A	Hyalomma asiaticum		China	154
Durnavirales	Picobirnaviridae	Unclassified	Leshan Parti tick virus 1	LsPTV-1	dsRNA	Linear 2 segment)	3.7	2023	Metagenomic sequencing	Unknown	N/A	N/A	N/A	N/A	Rhipicephalus microplus,Haemaphysalis longicornis		China	154
Durnavirales	Partitiviridae	Unclassified	Sodiomyces alkalinus partitivirus 2	SaPV-2	dsRNA	Linear 2 segment)	3.7	2023	Metagenomic sequencing	Unknown	N/A	N/A	N/A	N/A	Hyalomma isaaci		China	154
Durnavirales	Partitiviridae	Unclassified	Dali Parti tick virus 1	DlPTV-1	dsRNA	Linear 2 segment)	3.7	2023	Metagenomic sequencing	Unknown	N/A	N/A	N/A	N/A	Haemaphysalis montgomeryi		China	154
Durnavirales	Picobirnaviridae	Unclassified	Zhangye Picob tick virus 1	ZyPTV-1	dsRNA	Linear 2 segment)	3.7	2023	Metagenomic sequencing	Unknown	N/A	N/A	N/A	N/A	Argas persicus		China	154
Durnavirales	Picobirnaviridae	Unclassified	Lhasa Picob tick virus 1	LhPTV-1	dsRNA	Linear 2 segment)	3.7	2023	Metagenomic sequencing	Unknown	N/A	N/A	N/A	N/A	Ornithodoros lahorensis		China	154
Durnavirales	Fusariviridae	Unclassified	Zhangzhou Fusar tick virus 1	ZZFTV-1	dsRNA	Linear (1 segment)	5.6	2023	Metagenomic sequencing	Unknown	N/A	N/A	N/A	N/A	Rhipicephalus sanguineus		China	154
Durnavirales	Fusariviridae	Unclassified	Baoding Fusar tick virus 1	BdFtV-1	dsRNA	Linear (1 segment)	6.6	2023	Metagenomic sequencing	Unknown	N/A	N/A	N/A	N/A	Rhipicephalus microplus,Haemaphysalis longicornis,Haemaphysalis montgomeryi		China	154
Durnavirales	Fusariviridae	Alphafusarivirus	plasmopara viticola lesion associated fusarivirus 1	PvlFLV-1	dsRNA	Linear (1 segment)	6.6	2023	Metagenomic sequencing	Unknown	N/A	N/A	N/A	N/A	Haemaphysalis montgomeryi		China	154
Durnavirales	Fusariviridae	Unclassified	Dali Fusar tick virus 1	DlFTV-1	dsRNA	Linear (1 segment)	3.1	2023	Metagenomic sequencing	Unknown	N/A	N/A	N/A	N/A	Haemaphysalis montgomeryi		China	154
Ghabrivirales	Chrysoviridae	Unclassified	Nanning Chrys tick virus 1	NnCHTV-1	dsRNA	Linear 4 segment)	12.5	2023	Metagenomic sequencing	Unknown	N/A	N/A	N/A	N/A	Amblyomma varanense		China	154
Ghabrivirales	Chrysoviridae	Unclassified	Baoding Chrys tick virus 1	BdCTV-1	dsRNA	Linear 4 segment)	12.5	2023	Metagenomic sequencing	Unknown	N/A	N/A	N/A	N/A	Haemaphysalis longicornis		China	154
Ghabrivirales	Chrysoviridae	Unclassified	Hulunbuir Chrys tick virus 1	HlbCTV-1	dsRNA	Linear 4 segment)	12.5	2023	Metagenomic sequencing	Unknown	N/A	N/A	N/A	N/A	Dermacentor silvarum		China	154
Ghabrivirales	Chrysoviridae	Unclassified	Zhangzhou Chrys tick virus 1	ZzCTV-1	dsRNA	Linear 4 segment)	12.5	2023	Metagenomic sequencing	Unknown	N/A	N/A	N/A	N/A	Rhipicephalus sanguineus		China	154
Ghabrivirales	Chrysoviridae	Unclassified	Zhangzhou Chrys tick virus 2	ZzCTV-2	dsRNA	Linear 4 segment)	12.5	2023	Metagenomic sequencing	Unknown	N/A	N/A	N/A	N/A	Rhipicephalus sanguineus		China	154
Ghabrivirales	Chrysoviridae	Unclassified	Zhangzhou Chrys tick virus 3	ZzCTV-3	dsRNA	Linear 4 segment)	12.5	2023	Metagenomic sequencing	Unknown	N/A	N/A	N/A	N/A	Amblyomma varanense		China	154
Ghabrivirales	Chrysoviridae	Unclassified	Baoding Chrys tick virus 2	BdCTV-2	dsRNA	Linear 4 segment)	12.5	2023	Metagenomic sequencing	Unknown	N/A	N/A	N/A	N/A	Haemaphysalis longicornis		China	154
Ghabrivirales	Totiviridae	Unclassified	Kashgar Totiv tick virus 1	KsTTV-1	dsRNA	Linear 1 segment)	8.9	2023	Metagenomic sequencing	Unknown	N/A	N/A	N/A	N/A	Rhipicephalus sanguineus,Hyalomma isaaci,Hyalomma asiaticum,Rhipicephalus pumilio,Rhipicephalus turanicus,Rhipicephalus haemaphysaloides,Hyalomma anatolicum anatolicum,Hyalomma scupense		China	154
Ghabrivirales	Orthototiviridae	Unclassified	Nanning Totiv tick virus 1	NnTTV-1	dsRNA	Linear 1 segment)	9	2023	Metagenomic sequencing	Unknown	N/A	N/A	N/A	N/A	Amblyomma geoemydae,Amblyomma testudinarium,Amblyomma varanense,Amblyomma javanense		China	154
Ghabrivirales	Orthototiviridae	Unclassified	Zhangjiakou Totiv tick virus 1	ZjkTTV-1	dsRNA	Linear 1 segment)	9	2023	Metagenomic sequencing	Unknown	N/A	N/A	N/A	N/A	Dermacentor silvarum,Dermacentor nuttalli,Dermacentor sp.,Dermacentor abaensis,Dermacentor niveus		China	154
Ghabrivirales	Orthototiviridae	Unclassified	Jiamusi Totiv tick virus 1	JmTTV-1	dsRNA	Linear 1 segment)	8.4	2023	Metagenomic sequencing	Unknown	N/A	N/A	N/A	N/A	ixodes persulcatus		China	154
Ghabrivirales	Orthototiviridae	Unclassified	Zhangzhou Totiv tick virus 1	ZzTTV-1	dsRNA	Linear 1 segment)	9.2	2023	Metagenomic sequencing	Unknown	N/A	N/A	N/A	N/A	ixodes persulcatus,Rhipicephalus microplus,Rhipicephalus sanguineus,Rhipicephalus haemaphysaloides,Rhipicephalus pumilio,Amblyomma javanense,Rhipicephalus turanicus		China	154
Ghabrivirales	Orthototiviridae	Unclassified	Tonghua Totiv tick virus 1	ThTTV-1	dsRNA	Linear 1 segment)	4.8	2023	Metagenomic sequencing	Unknown	N/A	N/A	N/A	N/A	Haemaphysalis longicornis		China	154
Ghabrivirales	Orthototiviridae	Unclassified	Zhangjiakou Totiv tick virus 2	ZjkTTV-2	dsRNA	Linear 1 segment)	9.3	2023	Metagenomic sequencing	Unknown	N/A	N/A	N/A	N/A	Dermacentor silvarum,Dermacentor nuttalli		China	154
Ghabrivirales	Orthototiviridae	Unclassified	Hulunbuir Totiv tick virus 1	HbTTV-1	dsRNA	Linear 1 segment)	3.9	2023	Metagenomic sequencing	Unknown	N/A	N/A	N/A	N/A	Dermacentor sp.,Dermacentor silvarum,Rhipicephalus microplus,ixodes ovatus,Rhipicephalus sanguineus,ixodes persulcatus,Dermacentor nuttalli		China	154
Ghabrivirales	Orthototiviridae	Unclassified	Yanbian Totiv tick virus 1	YbTTV-1	dsRNA	Linear 1 segment)	8.7	2023	Metagenomic sequencing	Unknown	N/A	N/A	N/A	N/A	Haemaphysalis longicornis,Dermacentor auratus,Haemaphysalis hystricis,Haemaphysalis japonica,Haemaphysalis concinna,Dermacentor silvarum,Haemaphysalis qinghaiensis,Haemaphysalis sp.,ixodes persulcatus,Haemaphysalis montgomeryi,		China	154
Ghabrivirales	Orthototiviridae	Unclassified	Xiangxi Totiv tick virus 1	XxTTV-1	dsRNA	Linear 1 segment)	13.5	2023	Metagenomic sequencing	Unknown	N/A	N/A	N/A	N/A	Haemaphysalis longicornis		China	154
Ghabrivirales	Orthototiviridae	Unclassified	Hulunbuir Totiv tick virus 2	HlbTTV-2	dsRNA	Linear 1 segment)	6.9	2023	Metagenomic sequencing	Unknown	N/A	N/A	N/A	N/A	Haemaphysalis hystricis,Dermacentor silvarum,Haemaphysalis longicornis,Dermacentor steini,Haemaphysalis sp.,Hyalomma isaaci		China	154
Ghabrivirales	Orthototiviridae	Unclassified	Nanning Totiv tick virus 2	NnTTV-2	dsRNA	Linear 1 segment)	6.2	2023	Metagenomic sequencing	Unknown	N/A	N/A	N/A	N/A	Amblyomma javanense		China	154
Ghabrivirales	Orthototiviridae	Unclassified	Nanning Totiv tick virus 3	NnTTV-3	dsRNA	Linear 1 segment)	4.6	2023	Metagenomic sequencing	Unknown	N/A	N/A	N/A	N/A	Amblyomma javanense,Rhipicephalus sanguineus,Haemaphysalis longicornis,Haemaphysalis montgomeryi,Haemaphysalis concinna		China	154
Ghabrivirales	Orthototiviridae	Unclassified	Dali Totiv tick virus 1	DaTTV-1	dsRNA	Linear 1 segment)	4.6	2023	Metagenomic sequencing	Unknown	N/A	N/A	N/A	N/A	Dermacentor silvarum,Haemaphysalis montgomeryi,Rhipicephalus sanguineus,Amblyomma javanense,Rhipicephalus haemaphysaloides		China	154
Ghabrivirales	Orthototiviridae	Unclassified	Daqing Totiv tick virus 1	DqTTV-1	dsRNA	Linear 1 segment)	5	2023	Metagenomic sequencing	Unknown	N/A	N/A	N/A	N/A	Dermacentor silvarum,Haemaphysalis concinna,Haemaphysalis longicornis,Dermacentor silvarum		China	154
Ghabrivirales	Orthototiviridae	Unclassified	Luoyang Totiv tick virus 1	LyTTV-1	dsRNA	Linear 1 segment)	4.6	2023	Metagenomic sequencing	Unknown	N/A	N/A	N/A	N/A	Haemaphysalis longicornis		China	154
Ghabrivirales	Orthototiviridae	Unclassified	Luoyang Totiv tick virus 2	LyTTV-2	dsRNA	Linear 1 segment)	4.6	2023	Metagenomic sequencing	Unknown	N/A	N/A	N/A	N/A	Haemaphysalis longicornis		China	154
Ghabrivirales	Orthototiviridae	Unclassified	lonestar tick totivirus	LsTTV	dsRNA	Linear 1 segment)	7.8	2023	Metagenomic sequencing	Unknown	N/A	N/A	N/A	N/A	Hyalomma asiaticum,Hyalomma scupense		China	154
Ghabrivirales	Orthototiviridae	Unclassified	Xian Totiv tick virus 1	XnTTV-1	dsRNA	Linear 1 segment)	4.5	2023	Metagenomic sequencing	Unknown	N/A	N/A	N/A	N/A	Haemaphysalis longicornis,Haemaphysalis montgomeryi,Rhipicephalus microplus,Amblyomma javanense,Rhipicephalus haemaphysaloides		China	154
Ghabrivirales	Orthototiviridae	Unclassified	Luoyang Totiv tick virus 3	LyTTV-3	dsRNA	Linear 1 segment)	4.6	2023	Metagenomic sequencing	Unknown	N/A	N/A	N/A	N/A	Haemaphysalis longicornis		China	154
Ghabrivirales	Orthototiviridae	Unclassified	Xian Totiv tick virus 2	XnTTV-2	dsRNA	Linear 1 segment)	4.5	2023	Metagenomic sequencing	Unknown	N/A	N/A	N/A	N/A	Haemaphysalis longicornis		China	154
Ghabrivirales	Orthototiviridae	Unclassified	Xian Totiv tick virus 3	XnTTV-3	dsRNA	Linear 1 segment)	4.6	2023	Metagenomic sequencing	Unknown	N/A	N/A	N/A	N/A	Haemaphysalis longicornis		China	154
Ghabrivirales	Orthototiviridae	Unclassified	Taizhou Totiv tick virus 1	TzTTV-1	dsRNA	Linear 1 segment)	4.6	2023	Metagenomic sequencing	Unknown	N/A	N/A	N/A	N/A	Haemaphysalis longicornis		China	154
Ghabrivirales	Orthototiviridae	Unclassified	Nanning Totiv tick virus 4	NnTTV-4	dsRNA	Linear 1 segment)	7.2	2023	Metagenomic sequencing	Unknown	N/A	N/A	N/A	N/A	Amblyomma varanense,Rhipicephalus turanicus		China	154
Ghabrivirales	Orthototiviridae	Totivirus	erysiphe necator associated totivirus 8	EnaTTV-8	dsRNA	Linear 1 segment)	4.6	2023	Metagenomic sequencing	Unknown	N/A	N/A	N/A	N/A	Rhipicephalus sanguineus		China	154
Ghabrivirales	Orthototiviridae	Unclassified	Zhangzhou Totiv tick virus 2	ZzTTV-2	dsRNA	Linear 1 segment)	9.2	2023	Metagenomic sequencing	Unknown	N/A	N/A	N/A	N/A	Rhipicephalus sanguineus		China	154
Ghabrivirales	Orthototiviridae	Unclassified	Nanning Totiv tick virus 5	NnTTV-5	dsRNA	Linear 1 segment)	7.3	2023	Metagenomic sequencing	Unknown	N/A	N/A	N/A	N/A	Amblyomma varanense,Haemaphysalis longicornis,Haemaphysalis japonica		China	154
Ghabrivirales	Orthototiviridae	Victorivirus	Coniothyrium minitans RNA virus	CmRV	dsRNA	Linear 1 segment)	5.2	2023	Metagenomic sequencing	Unknown	N/A	N/A	N/A	N/A	Dermacentor silvarum,Haemaphysalis longicornis		China	154
Ghabrivirales	Orthototiviridae	Unclassified	Hulunbuir Totiv tick virus 3	HlbTTV-3	dsRNA	Linear 1 segment)	6.9	2023	Metagenomic sequencing	Unknown	N/A	N/A	N/A	N/A	Dermacentor silvarum		China	154
Ghabrivirales	Orthototiviridae	Unclassified	Luoyang Totiv tick virus 4	LyTTV-4	dsRNA	Linear 1 segment)	5	2023	Metagenomic sequencing	Unknown	N/A	N/A	N/A	N/A	Haemaphysalis longicornis		China	154
Ghabrivirales	Orthototiviridae	Victorivirus	Alternaria arborescens victorivirus 1	AavV-1	dsRNA	Linear 1 segment)	5.2	2023	Metagenomic sequencing	Unknown	N/A	N/A	N/A	N/A	Haemaphysalis longicornis		China	154
Ghabrivirales	Orthototiviridae	Unclassified	Lianyungang Totiv tick virus 1	LgTTV-1	dsRNA	Linear 1 segment)	5.2	2023	Metagenomic sequencing	Unknown	N/A	N/A	N/A	N/A	Haemaphysalis longicornis		China	154
Ghabrivirales	Orthototiviridae	Unclassified	Malassezia restricta virus MrV40L	MaRV	dsRNA	Linear 1 segment)	4.6	2023	Metagenomic sequencing	Unknown	N/A	N/A	N/A	N/A	Rhipicephalus microplus		China	154
Ghabrivirales	Orthototiviridae	Unclassified	Bangxi Totiv tick virus 1	BxTTV-1	dsRNA	Linear 1 segment)	5	2023	Metagenomic sequencing	Unknown	N/A	N/A	N/A	N/A	Rhipicephalus turanicus,Haemaphysalis montgomeryi		China	154
Ghabrivirales	Orthototiviridae	Unclassified	Yanbian Totiv tick virus 2	YbTTV-2	dsRNA	Linear 1 segment)	8.7	2023	Metagenomic sequencing	Unknown	N/A	N/A	N/A	N/A	ixodes ovatus		China	154
Hepelivirales	Hepeviridae	Unclassified	Zhangjiakou tick virus 1	ZjkTV-1	ssRNA(+)	Linear 1 segment)	7.2	2023	Metagenomic sequencing	Unknown	N/A	N/A	N/A	N/A	Dermacentor silvarum,Dermacentor nuttalli		China	154
Hepelivirales	Hepeviridae	Unclassified	Hepeviridae sp.	HepV	ssRNA(+)	Linear 1 segment)	7.2	2023	Metagenomic sequencing	Unknown	N/A	N/A	N/A	N/A	Haemaphysalis longicornis		China	154
Jingchuvirales	Chuviridae	Mivirus	Bole mivirus	BlMV	ssRNA(-)	Linear (2 segments)	8	2020	Metagenomic sequencing	Unknown	N/A	N/A	N/A	N/A	Rhipicephalus microplus		China	430
Jingchuvirales	Chuviridae	Mivirus	Bole tick Virus 3	BlTV-3	ssRNA(-)	Linear (1 segment)	11.3	2015	Metagenomic sequencing	Unknown	N/A	N/A	N/A	N/A	Rhipicephalus turanicus,Hyalomma detritum,Hyalomma asiaticum,Hyalomma anatolicum anatolicum		China	294
Jingchuvirales	Chuviridae	Mivirus	brown dog tick mivirus 1	BDTMV	ssRNA(-)	Linear (1 segment)	11.3	2019	Metagenomic sequencing	Unknown	N/A	N/A	N/A	N/A	Rhipicephalus sanguineus		Thailand	497
Jingchuvirales	Chuviridae	Mivirus	Mivirus sp.	MIV	ssRNA(+)	Circular	11.3	2019	Metagenomic sequencing	Unknown	N/A	N/A	N/A	N/A	Rhipicephalus haemaphysaloides,Rhipicephalus sanguineus		Trinidad and Tobago	136
Jingchuvirales	Chuviridae	Mivirus	Suffolk virus	SUFV	ssRNA(+)	Circular	11.3	2018	Metagenomic sequencing	Unknown	N/A	N/A	N/A	N/A	ixodes scapularis		USA	407
Jingchuvirales	Chuviridae	Mivirus	Wuhan mivirus	WHMV	ssRNA(+)	Circular	11.3	2019	Metagenomic sequencing	Unknown	N/A	N/A	N/A	N/A	Rhipicephalus microplus,Haemaphysalis hystricis,Amblyomma javanense,Rhipicephalus sanguineus		Thailand	136
Jingchuvirales	Chuviridae	Mivirus	Wuhan tick virus 2	WHTV-2	ssRNA(+)	Circular	11.3	2015	Metagenomic sequencing	Unknown	N/A	N/A	N/A	N/A	Rhipicephalus microplus		China	294
Jingchuvirales	Chuviridae	Mivirus	Yunnan mivirus 1	YNMV	ssRNA(+)	Circular	11	2020	Metagenomic sequencing	Unknown	N/A	N/A	N/A	N/A	Rhipicephalus microplus		China	430
Jingchuvirales	Chuviridae	Morsusvirus	Changping tick Virus 2	CpTV-2	ssRNA(+)	Circular	11	2016	Metagenomic sequencing	Unknown	N/A	N/A	N/A	N/A	Dermacentor sp		China	294
Jingchuvirales	Chuviridae	Morsusvirus	Changping tick Virus 3	CpTV-3	ssRNA(+)	Circular	9.5	2015	Metagenomic sequencing	Unknown	N/A	N/A	N/A	N/A	Dermacentor sp		China	294
Jingchuvirales	Chuviridae	Morsusvirus	lone star tick chuvirus 1	LSTCV	ssRNA(+)	Circular	11.1	2018	Metagenomic sequencing	Unknown	N/A	N/A	N/A	N/A	Amblyomma americanum		USA	407
Jingchuvirales	Chuviridae	Morsusvirus	Tacheng tick Virus 4	TcTV-4	ssRNA(+)	Circular	10.8	2015	Metagenomic sequencing	Unknown	N/A	N/A	N/A	N/A	Argas miniatus		China	294
Jingchuvirales	Chuviridae	Nigecruvirus	blacklegged tick chuvirus-2	BLTCV-2	ssRNA(+)	Circular	11.5	2018	Metagenomic sequencing	Unknown	N/A	N/A	N/A	N/A	ixodes scapularis		USA	407
Jingchuvirales	Chuviridae	Unclassified	Yushu Chuvi tick virus 1	YsCTV-1	ssRNA(-)	Linear (1 segment)	10.2	2023	Metagenomic sequencing	Unknown	N/A	N/A	N/A	N/A	Dermacentor abaensis		China	154
Jingchuvirales	Chuviridae	Unclassified	Nanning Chuvi tick virus 1	NnCTV-1	ssRNA(-)	Linear (1 segment)	10.9	2023	Metagenomic sequencing	Unknown	N/A	N/A	N/A	N/A	Amblyomma javanense		China	154
Jingchuvirales	Chuviridae	Unclassified	Zhangye Chuvi tick virus 1	ZyCTV-1	ssRNA(-)	Linear (1 segment)	8.6	2023	Metagenomic sequencing	Unknown	N/A	N/A	N/A	N/A	Argas persicus		China	154
Jingchuvirales	Chuviridae	Mivirus	Lesnoe mivirus	LmV	ssRNA(-)	Linear (1 segment)	10.8	2023	Metagenomic sequencing	Unknown	N/A	N/A	N/A	N/A	ixodes persulcatus		China	154
Jingchuvirales	Chuviridae	Unclassified	Yanbian Chuvi tick virus 1	YbCTV-1	ssRNA(-)	Linear (1 segment)	11.4	2023	Metagenomic sequencing	Unknown	N/A	N/A	N/A	N/A	ixodes sp.		China	154
Jingchuvirales	Chuviridae	Unclassified	Xining Chuvi tick virus 1	XnCTV-1	ssRNA(-)	Linear (1 segment)	9.6	2023	Metagenomic sequencing	Unknown	N/A	N/A	N/A	N/A	ixodes ovatus		China	154
Jingchuvirales	Chuviridae	Unclassified	Dali Chuvi tick virus 1	DaCTV-1	ssRNA(-)	Linear (1 segment)	11.5	2023	Metagenomic sequencing	Unknown	N/A	N/A	N/A	N/A	Haemaphysalis montgomeryi,Rhipicephalus microplus		China	154
Jingchuvirales	Chuviridae	Unclassified	Nanning Chuvi tick virus 2	NnCTV-2	ssRNA(-)	Linear (1 segment)	10.9	2023	Metagenomic sequencing	Unknown	N/A	N/A	N/A	N/A	Amblyomma varanense		China	154
Jingchuvirales	Chuviridae	Mivirus	Hebei mivirus 1	HbMV-1	ssRNA(-)	Linear (1 segment)	11.3	2023	Metagenomic sequencing	Unknown	N/A	N/A	N/A	N/A	Rhipicephalus pumilio		China	154
Martellivirales	Bromoviridae	Ilarvirus	blacklegged tick associated ilarvirus	BLTAIV	ssRNA(+)	Linear (3 segments)	8.7	2016	Metagenomic sequencing	Unknown	N/A	N/A	N/A	N/A	ixodes scapularis		USA	407
Martellivirales	Bromoviridae	Ilarvirus	Ilarvirus	IIARV	ssRNA(+)	Linear (3 segments)	8.7	2018	Metagenomic sequencing	Unknown	N/A	N/A	N/A	N/A	ixodes scapularis		USA	407
Martellivirales	Bromoviridae	Unclassified	Beijing Bromo tick virus 1	BjBTV-1	ssRNA(+)	Linear (3 segments)	8	2023	Metagenomic sequencing	Unknown	N/A	N/A	N/A	N/A	Haemaphysalis longicornis		China	154
Martellivirales	Mayoviridae	Unclassified	Nanning Mayov tick virus 1	NnMVTV-1	ssRNA(+)	NA	NA	2023	Metagenomic sequencing	Unknown	N/A	N/A	N/A	N/A	Amblyomma varanense		China	154
Martellivirales	Mayoviridae	Unclassified	Hulunbuir Mayov tick virus 1	HbMVTV-1	ssRNA(+)	NA	NA	2023	Metagenomic sequencing	Unknown	N/A	N/A	N/A	N/A	Dermacentor silvarum		China	154
Martellivirales	Virgaviridae	Unclassified	Sanya Virga tick virus 1	SyVTV-1	ssRNA(+)	NA	NA	2023	Metagenomic sequencing	Unknown	N/A	N/A	N/A	N/A	Haemaphysalis longicornis,Rhipicephalus sanguineus		China	154
Martellivirales	Virgaviridae	Unclassified	Tonghua Virga tick virus 1	ThVTV-1	ssRNA(+)	Linear (1 segment)	10	2023	Metagenomic sequencing	Unknown	N/A	N/A	N/A	N/A	Haemaphysalis longicornis		China	154
Martellivirales	Virgaviridae	Unclassified	Baoding Virga tick virus 1	BdVTV-1	ssRNA(+)	NA	NA	2023	Metagenomic sequencing	Unknown	N/A	N/A	N/A	N/A	Haemaphysalis longicornis,Dermacentor silvarum		China	154
Martellivirales	Virgaviridae	Tobamovirus	cucumber green mottle mosaic virus	CgMMV	ssRNA(+)	Linear (1 segment)	6.4	2023	Metagenomic sequencing	Unknown	N/A	N/A	N/A	N/A	Haemaphysalis concinna		China	154
Martellivirales	Virgaviridae	Unclassified	Dali Virga tick virus 1	DaVTV-1	ssRNA(+)	NA	NA	2023	Metagenomic sequencing	Unknown	N/A	N/A	N/A	N/A	Rhipicephalus microplus		China	154
Martellivirales	Virgaviridae	Tobamovirus	Youcai mosaic virus	YcMV	ssRNA(+)	Linear (1 segment)	6.4	2023	Metagenomic sequencing	Unknown	N/A	N/A	N/A	N/A	Haemaphysalis longicornis		China	154
Martellivirales	Virgaviridae	Tobamovirus	tobacco mosaic virus	TbMV	ssRNA(+)	Linear (1 segment)	6.4	2023	Metagenomic sequencing	Unknown	N/A	N/A	N/A	N/A	Haemaphysalis montgomeryi,Rhipicephalus microplus		China	154
Mononegavirales	Lispiviridae	Alpharicinrhavirus	Blanchseco virus	BCOV	ssRNA(-)	Linear (1 segment)	11.5	2019	Metagenomic sequencing	Unknown	N/A	N/A	N/A	N/A	Amblyomma ovale		Trinidad and Tobago	136
Mononegavirales	Nyamiviridae	Alpharicinrhavirus	Bole tick virus 2	BlTV-2	ssRNA(-)	Linear (1 segment)	12	2015	Metagenomic sequencing	Unknown	N/A	N/A	N/A	N/A	Hyalomma asiaticum,Hyalomma marginatum,Hyalomma scupense		China	294
Mononegavirales	Nyamiviridae	Alpharicinrhavirus	Wuhan tick Virus 1	WHTV-1	ssRNA(-)	Linear (1 segment)	10.2	2015	Metagenomic sequencing	Unknown	N/A	N/A	N/A	N/A	Rhipicephalus microplus,Dermacentor marginatus		China	294
Mononegavirales	Nyamiviridae	Arlivirus	Tacheng tick Virus 6	TcTV-6	ssRNA(-)	Linear (1 segment)	10.7	2015	Metagenomic sequencing	Unknown	N/A	N/A	N/A	N/A	Argas miniatus,Argas persicus		China	294
Mononegavirales	Nyamiviridae	Ephemerovirus	New Kent County virus	NKCV	ssRNA(-)	Linear (1 segment)	14.8	2018	Metagenomic sequencing	Unknown	N/A	N/A	N/A	N/A	ixodes scapularis		USA	407
Mononegavirales	Nyamiviridae	Ledantevirus	Barur virus	BARV	ssRNA(-)	Linear (1 segment)	10.8	1962	ELISA/Antigen detection/IFA/other seroligical assays	Unknown	N/A	N/A	N/A	N/A	Rhipicephalus pulchellus,Haemaphysalis intermedia	Camel,goat	Somalia,India,Kenya	498
Mononegavirales	Nyamiviridae	Ledantevirus	Kolente virus	KOLEV	ssRNA(-)	Linear (1 segment)	11.2	1985	ELISA/Antigen detection/IFA/other seroligical assays	Unknown	N/A	N/A	N/A	N/A	Amblyomma variegatum		Guinea	499
Mononegavirales	Nyamiviridae	Ledantevirus	Yongjia tick virus 2	YJTV-2	ssRNA(-)	Linear (1 segment)	10.8	2015	Metagenomic sequencing	Unknown	N/A	N/A	N/A	N/A	Hyalomma asiaticum,Haemaphysalis hystricis		China	294
Mononegavirales	Rhabdoviridae	Lostrhavirus	lone star tick rhabdovirus	LSTRV	ssRNA(-)	Linear (1 segment)	11.5	2009	Metagenomic sequencing	Unknown	N/A	N/A	N/A	N/A	Amblyomma americanum		USA	500
Mononegavirales	Rhabdoviridae	Lostrhavirus	Xinjiang tick rhabdovirus	XJTRV	ssRNA(-)	Linear (1 segment)	11.5	2017	Metagenomic sequencing	Unknown	N/A	N/A	N/A	N/A	Hyalomma asiaticum		China	436
Mononegavirales	Rhabdoviridae	Nyavirus	Midway virus	MIDWV	ssRNA(-)	Linear (1 segment)	11.7	1966	Isolation with sequence comfirmation	Animal disaese	N/A	seabird	N/A	N/A	Ornithodoros capensis,Ornithodoros denmarki		Midway Islands,Japan	501, 502
Mononegavirales	Rhabdoviridae	Nyavirus	Nyamanini virus	NYMV	ssRNA(-)	Linear (1 segment)	11.7	1957	ELISA/Antigen detection/IFA/other seroligical assays	Unknown	N/A	N/A	N/A	N/A	Argas walkerae,Argas arboreuss,Argas robertsi,Argas reflexus	cattle egrets,tree,field	Egypt ,Nigeria ,Thailand,Sri Lanka,India,Nepal,South Africa	502-505
Mononegavirales	Rhabdoviridae	Nyavirus	Sierra Nevada virus	SNV	ssRNA(-)	Linear (1 segment)	11.8	1975	ELISA/Antigen detection/IFA/other seroligical assays	Unknown	N/A	N/A	N/A	N/A	Ornithodoros coriaceus	cattle	USA	506
Mononegavirales	Rhabdoviridae	Sawgrhavirus	Connecticut virus	CNTV	ssRNA(-)	Linear (1 segment)	11.2	1978	Viral neutralization assay	Unknown	N/A	N/A	N/A	N/A	ixodes dentatus		USA	507
Mononegavirales	Rhabdoviridae	Sawgrhavirus	Long Island tick rhabdovirus	LITRV	ssRNA(-)	Linear (1 segment)	11.2	2013	Metagenomic sequencing	Unknown	N/A	N/A	N/A	N/A	Amblyomma americanum		USA	508
Mononegavirales	Rhabdoviridae	Sawgrhavirus	New Minto virus	NMV	ssRNA(-)	Linear (1 segment)	11.2	1972	ELISA/Antigen detection/IFA/other seroligical assays	Unknown	N/A	N/A	N/A	N/A	Haemaphysalis leporispalustris		USA	509
Mononegavirales	Rhabdoviridae	Sawgrhavirus	Sawgrass virus	SAWV	ssRNA(-)	Linear (1 segment)	11.2	1970	Viral neutralization assay	Unknown	N/A	N/A	N/A	N/A	Dermacentor variabilis,Haemaphysalis leporispalustris		USA	510
Mononegavirales	Rhabdoviridae	unclassified	Norway mononegavirus 1	NMV-1	ssRNA(-)	Linear (1 segment)	11.5	2017	Metagenomic sequencing	Unknown	N/A	N/A	N/A	N/A	ixodes ricinus		Norway	315
Mononegavirales	Rhabdoviridae	Unclassified	Sekira virus	SEKV	ssRNA(-)	Linear (1 segment)	8.8	2021	Metagenomic sequencing	Unknown	N/A	N/A	N/A	N/A	Argas japonicus		Japan	511
Mononegavirales	Rhabdoviridae	Unclassified	American dog tick rhabdovirus-1	ADTRV-1	ssRNA(-)	Linear (1 segment)	8.8	2018	Metagenomic sequencing	Unknown	N/A	N/A	N/A	N/A	Dermacentor variabilis		USA	407
Mononegavirales	Rhabdoviridae	Unclassified	American dog tick rhabdovirus-2	ADTRV-2	ssRNA(-)	Linear (1 segment)	8.8	2018	Metagenomic sequencing	Unknown	N/A	N/A	N/A	N/A	Dermacentor variabilis		USA	407
Mononegavirales	Rhabdoviridae	Unclassified	blacklegged tick rhabdovirus-1	BLTRV-1	ssRNA(-)	Linear (1 segment)	13.8	2018	Metagenomic sequencing	Unknown	N/A	N/A	N/A	N/A	ixodes scapularis		USA	407
Mononegavirales	Rhabdoviridae	Unclassified	Dog tick rhabdovirus-1	DTRV-1	ssRNA(-)	Linear (1 segment)	12	2018	Metagenomic sequencing	Unknown	N/A	N/A	N/A	N/A	ixodes scapularis		USA	407
Mononegavirales	Rhabdoviridae	Unclassified	Huangpi tick Virus 3	HpTV-3	ssRNA(-)	Linear (1 segment)	13.2	2015	Metagenomic sequencing	Unknown	N/A	N/A	N/A	N/A	Haemaphysalis doenitzi		China	294
Mononegavirales	Rhabdoviridae	Unclassified	Nayun tick rhabdovirus	NyTRV	ssRNA(-)	Linear (1 segment)	12	2016	Metagenomic sequencing	Unknown	N/A	N/A	N/A	N/A	Rhipicephalus sanguineus		China	430
Mononegavirales	Rhabdoviridae	Unclassified	rhipicephalus associated chuvirus 1	RACV-1	ssRNA(-)	Linear (1 segment)	11.4	2021	Metagenomic sequencing	Unknown	N/A	N/A	N/A	N/A	Rhipicephalus microplus		China	430
Mononegavirales	Rhabdoviridae	Unclassified	rhipicephalus associated rhabdo-like virus	RARLV	ssRNA(-)	Linear (1 segment)	10.2	2021	Metagenomic sequencing	Unknown	N/A	N/A	N/A	N/A	Rhipicephalus microplus		China	430
Mononegavirales	Rhabdoviridae	Unclassified	Rondonia rhabdovirus	RRV	ssRNA(-)	Linear (1 segment)	10.2	2020	Metagenomic sequencing						Antricola delacruzi	Bat Caves	Brazil	186
Mononegavirales	Rhabdoviridae	Unclassified	Tacheng tick virus 3	TcTV-3	ssRNA(-)	Linear (1 segment)	8.6	2015	Metagenomic sequencing	Unknown	N/A	N/A	N/A	N/A	Dermacentor marginatus		China	294
Mononegavirales	Rhabdoviridae	Unclassified	Tacheng tick virus 7	TcTV-7	ssRNA(-)	Linear (1 segment)	13.4	2015	Metagenomic sequencing	Unknown	N/A	N/A	N/A	N/A	Argas miniatus,Argas persicus		China	294
Mononegavirales	Rhabdoviridae	Unclassified	Taishun tick virus	TSTV	ssRNA(-)	Linear (1 segment)	11.3	2015	Metagenomic sequencing	Unknown	N/A	N/A	N/A	N/A	Hyalomma scupense,Hyalomma asiaticum,Haemaphysalis hystricis,Hyalomma anatolicum		China	294
Mononegavirales	Rhabdoviridae	Vesiculovirus	Isfahan virus	ISFV	ssRNA(-)	Linear (1 segment)	11.1	1975	ELISA/Antigen detection/IFA/other seroligical assays	Zoonotic disease	N/A	human,gerbil,sandfly	mild febrile	N/A	Hyalomma asiaticum	great gerbil	Iran ,Turkmenia ,Uzbekistan,Kazakhstan,Kyrgyzstan,Russia	512-515
Mononegavirales	Rhabdoviridae	Zarhavirus	Zahedan rhabdovirus	ZARV	ssRNA(-)	Linear (1 segment)	11.2	2015	Metagenomic sequencing	Unknown	N/A	N/A	N/A	N/A	Hyalomma anatolicum		Iran	516
Mononegavirales	Unclassified	Unclassified	Xining Lispi tick virus 1	XnLTV-1	ssRNA(-)	NA	NA	2023	Metagenomic sequencing	Unknown	N/A	N/A	N/A	N/A	ixodes ovatus		China	154
Mononegavirales	Mymonaviridae	Unclassified	Zhangzhou Mymon tick virus 1	ZzMTV-1	ssRNA(-)	Linear (1 segment)	9	2023	Metagenomic sequencing	Unknown	N/A	N/A	N/A	N/A	Rhipicephalus sanguineus		China	154
Mononegavirales	Mymonaviridae	Unclassified	Lijiang Mymon tick virus 1	LjMTV-1	ssRNA(-)	Linear (1 segment)	9	2023	Metagenomic sequencing	Unknown	N/A	N/A	N/A	N/A	Haemaphysalis montgomeryi,Dermacentor silvarum		China	154
Mononegavirales	Mymonaviridae	Unclassified	Kunming Mymon tick virus 1	KmMYTV-1	ssRNA(-)	Linear (1 segment)	9	2023	Metagenomic sequencing	Unknown	N/A	N/A	N/A	N/A	Rhipicephalus microplus		China	154
Mononegavirales	Mymonaviridae	Unclassified	Zhangzhou Mymon tick virus 2	ZzMYTV-2	ssRNA(-)	Linear (1 segment)	9	2023	Metagenomic sequencing	Unknown	N/A	N/A	N/A	N/A	Rhipicephalus sanguineus		China	154
Mononegavirales	Mymonaviridae	Unclassified	Sanya Mymon tick virus 1	KmMTV-1	ssRNA(-)	Linear (1 segment)	10	2023	Metagenomic sequencing	Unknown	N/A	N/A	N/A	N/A	Rhipicephalus sanguineus		China	154
Mononegavirales	Mymonaviridae	Unclassified	Zhangzhou Mymon tick virus 3	ZzMYTV-3	ssRNA(-)	Linear (1 segment)	9	2023	Metagenomic sequencing	Unknown	N/A	N/A	N/A	N/A	Rhipicephalus sanguineus,Haemaphysalis longicornis		China	154
Mononegavirales	Mymonaviridae	Unclassified	Hulunbuir Mymon tick virus 1	HbMTV-1	ssRNA(-)	Linear (1 segment)	9	2023	Metagenomic sequencing	Unknown	N/A	N/A	N/A	N/A	Dermacentor silvarum		China	154
Mononegavirales	Mymonaviridae	Unclassified	Hulunbuir Mymon virus 2	HbMTV-2	ssRNA(-)	Linear (1 segment)	9	2023	Metagenomic sequencing	Unknown	N/A	N/A	N/A	N/A	Dermacentor silvarum		China	154
Mononegavirales	Rhabdoviridae	Unclassified	Huanggang Rhabd tick virus 1	HgRTV-1	ssRNA(-)	Linear (1 segment)	11.5	2023	Metagenomic sequencing	Unknown	N/A	N/A	N/A	N/A	Rhipicephalus microplus,Rhipicephalus haemaphysaloides		China	154
Mononegavirales	Rhabdoviridae	Unclassified	Nanning Rhabd tick virus 1	NnRTV-1	ssRNA(-)	Linear (1 segment)	11.4	2023	Metagenomic sequencing	Unknown	N/A	N/A	N/A	N/A	Amblyomma varanense		China	154
Mononegavirales	Rhabdoviridae	Unclassified	Yanbian Rhabd tick virus 1	YbRTV-1	ssRNA(-)	Linear (1 segment)	10.4	2023	Metagenomic sequencing	Unknown	N/A	N/A	N/A	N/A	ixodes persulcatus		China	154
Mononegavirales	Rhabdoviridae	Unclassified	Yanbian Rhabd tick virus 2	YbRTV-2	ssRNA(-)	Linear (1 segment)	9.2	2023	Metagenomic sequencing	Unknown	N/A	N/A	N/A	N/A	Haemaphysalis concinna		China	154
Mononegavirales	Rhabdoviridae	Unclassified	Guyuan Rhabd tick virus 1	GyRTV-1	ssRNA(-)	Linear (1 segment)	11.6	2023	Metagenomic sequencing	Unknown	N/A	N/A	N/A	N/A	Haemaphysalis longicornis,Haemaphysalis japonica		China	154
Mononegavirales	Rhabdoviridae	Unclassified	Qingyang Rhabd tick virus 1	QyRTV-1	ssRNA(-)	Linear (1 segment)	11.7	2023	Metagenomic sequencing	Unknown	N/A	N/A	N/A	N/A	Haemaphysalis longicornis,Haemaphysalis concinna		China	154
Mononegavirales	Rhabdoviridae	Unclassified	Zhangye Rhabd tick virus 1	ZyRTV-1	ssRNA(-)	Linear (1 segment)	8.9	2023	Metagenomic sequencing	Unknown	N/A	N/A	N/A	N/A	Argas persicus,Hyalomma isaaci		China	154
Mononegavirales	Rhabdoviridae	Unclassified	Tongren Rhabd tick virus 1	TrRTV-1	ssRNA(-)	Linear (1 segment)	11.2	2023	Metagenomic sequencing	Unknown	N/A	N/A	N/A	N/A	Haemaphysalis hystricis		China	154
Mononegavirales	Rhabdoviridae	Ledantevirus	Longquan Niviventer coninga ledantevirus 1	LqNCLV-1	ssRNA(-)	Linear (1 segment)	10.9	2023	Metagenomic sequencing	Unknown	N/A	N/A	N/A	N/A	Haemaphysalis sp.		China	154
Mononegavirales	Rhabdoviridae	Unclassified	Yanbian Rhabd tick virus 3	YbRTV-3	ssRNA(-)	Linear (1 segment)	11.2	2023	Metagenomic sequencing	Unknown	N/A	N/A	N/A	N/A	Haemaphysalis japonica		China	154
Mononegavirales	Rhabdoviridae	Unclassified	Mudanjiang Rhabd tick virus 1	MdRTV-1	ssRNA(-)	Linear (1 segment)	13.7	2023	Metagenomic sequencing	Unknown	N/A	N/A	N/A	N/A	ixodes persulcatus		China	154
Mononegavirales	Rhabdoviridae	Unclassified	Wuhu Rhabd tick virus 1	WhRTV-1	ssRNA(-)	Linear (1 segment)	9.9	2023	Metagenomic sequencing	Unknown	N/A	N/A	N/A	N/A	ixodes persulcatus		China	154
Mononegavirales	Rhabdoviridae	Unclassified	Huanggang Rhabd tick virus 2	HgRTV-2	ssRNA(-)	Linear (1 segment)	15.8	2023	Metagenomic sequencing	Unknown	N/A	N/A	N/A	N/A	Rhipicephalus microplus		China	154
Mononegavirales	Rhabdoviridae	Unclassified	Tongliao Rhabd tick virus 1	TlRTV-1	ssRNA(-)	Linear (1 segment)	12.6	2023	Metagenomic sequencing	Unknown	N/A	N/A	N/A	N/A	Dermacentor silvarum		China	154
Mononegavirales	Rhabdoviridae	Unclassified	Yushu Rhabd tick virus 1	YsRTV-1	ssRNA(-)	Linear (1 segment)	10.5	2023	Metagenomic sequencing	Unknown	N/A	N/A	N/A	N/A	Dermacentor abaensis		China	154
Mononegavirales	Rhabdoviridae	Unclassified	Yushu Rhabd tick virus 2	YsRTV-2	ssRNA(-)	Linear (1 segment)	10.5	2023	Metagenomic sequencing	Unknown	N/A	N/A	N/A	N/A	Dermacentor abaensis		China	154
Mononegavirales	Rhabdoviridae	Unclassified	Zhangjiakou Rhabd tick virus 1	ZjkRTV-1	ssRNA(-)	Linear (1 segment)	10.7	2023	Metagenomic sequencing	Unknown	N/A	N/A	N/A	N/A	Dermacentor silvarum		China	154
Mononegavirales	Rhabdoviridae	Unclassified	Lhasa Rhabd tick virus 1	LhRTV-1	ssRNA(-)	Linear (1 segment)	13	2023	Metagenomic sequencing	Unknown	N/A	N/A	N/A	N/A	Ornithodoros lahorensis		China	154
Mononegavirales	Rhabdoviridae	Unclassified	Zhangjiakou Rhabd tick virus 2	ZjkRTV-2	ssRNA(-)	Linear (1 segment)	11.8	2023	Metagenomic sequencing	Unknown	N/A	N/A	N/A	N/A	Rhipicephalus microplus,Dermacentor silvarum,Haemaphysalis sp.,ixodes persulcatus,Haemaphysalis longicornis		China	154
Mononegavirales	Rhabdoviridae	Unclassified	Tongren Rhabd tick virus 2	TrRHTV-2	ssRNA(-)	Linear (1 segment)	10.9	2023	Metagenomic sequencing	Unknown	N/A	N/A	N/A	N/A	Haemaphysalis hystricis		China	154
Mononegavirales	Rhabdoviridae	Unclassified	Tongren Rhabd tick virus 3	TrRTV-3	ssRNA(-)	Linear (1 segment)	10	2023	Metagenomic sequencing	Unknown	N/A	N/A	N/A	N/A	Haemaphysalis hystricis		China	154
Mononegavirales	Rhabdoviridae	Unclassified	Changdu Rhabd virus 1	CdRV-1	ssRNA(-)	Linear (1 segment)	10	2023	Metagenomic sequencing	Unknown	N/A	N/A	N/A	N/A	Hyalomma isaaci		China	154
Mononegavirales	Rhabdoviridae	Unclassified	Zhangye Rhabd virus 2	ZyRV-2	ssRNA(-)	Linear (1 segment)	8.9	2023	Metagenomic sequencing	Unknown	N/A	N/A	N/A	N/A	Argas persicus		China	154
Mononegavirales	Rhabdoviridae	Unclassified	Yanbian Rhabd tick virus 4	YbRTV-4	ssRNA(-)	NA	11.4	2023	Metagenomic sequencing	Unknown	N/A	N/A	N/A	N/A	Haemaphysalis japonica		China	154
Mononegavirales	Rhabdoviridae	Unclassified	Yanbian Rhabd tick virus 5	YbRTV-5	ssRNA(-)	NA	11.4	2023	Metagenomic sequencing	Unknown	N/A	N/A	N/A	N/A	Haemaphysalis concinna		China	154
Nidovirales	Tobaniviridae	Torovirus	Bangali Torovirus	BanToV	ssRNA(+)	Linear (1 segment)	28.8	2021	Metagenomic sequencing	Animal disaese	N/A	Camel	N/A	N/A	Hyalomma rufipes		Kenya	517
Nidovirales	Mesoniviridae	Unclassified	Yanbian tick virus 1	YbTV-1	ssRNA(+)	Linear (1 segment)	20	2023	Metagenomic sequencing	Unknown	N/A	N/A	N/A	N/A	Haemaphysalis concinna		China	154
Nidovirales	Mesoniviridae	Unclassified	Yanbian Meson tick virus 2	YbMTV-2	ssRNA(+)	Linear (1 segment)	20	2023	Metagenomic sequencing	Unknown	N/A	N/A	N/A	N/A	Haemaphysalis concinna		China	154
Nodamuvirales	Nodaviridae	Unclassified	lone star tick nodavirus	LSTNV	ssRNA(+)	Linear (2 segment)	4.2	2018	Metagenomic sequencing	Unknown	N/A	N/A	N/A	N/A	Amblyomma americanum		USA	407
Nodamuvirales	Nodaviridae	Unclassified	Suizhou Fusar tick virus 1	SzFTV-1	ssRNA(+)	Linear (1 segment)	4.5	2023	Metagenomic sequencing	Unknown	N/A	N/A	N/A	N/A	Haemaphysalis longicornis		China	154
Nodamuvirales	Nodaviridae	Unclassified	Luoyang Nodav tick virus 1	LyNOTV-1	ssRNA(+)	Linear (1 segment)	4.3	2023	Metagenomic sequencing	Unknown	N/A	N/A	N/A	N/A	Haemaphysalis longicornis		China	154
Nodamuvirales	Nodaviridae	Unclassified	Yanbian Nodav tick virus 1	YbNOTV-1	ssRNA(+)	Linear (1 segment)	3	2023	Metagenomic sequencing	Unknown	N/A	N/A	N/A	N/A	Dermacentor silvarum		China	154
Nodamuvirales	Nodaviridae	Unclassified	Tianjin Nodav tick virus 1	TjNTV-1	ssRNA(+)	Linear (1 segment)	3	2023	Metagenomic sequencing	Unknown	N/A	N/A	N/A	N/A	Haemaphysalis longicornis		China	154
Nodamuvirales	Sinhaliviridae	Sinaivirus	Lake Sinai virus 2	LSV-2	ssRNA(+)	Linear (1 segment)	6	2023	Metagenomic sequencing	Unknown	N/A	N/A	N/A	N/A	Haemaphysalis longicornis		China	154
Nodamuvirales	Sinhaliviridae	Sinaivirus	Lake Sinai virus	LaSV	ssRNA(+)	Linear (1 segment)	6	2023	Metagenomic sequencing	Unknown	N/A	N/A	N/A	N/A	Haemaphysalis longicornis		China	154
Ourlivirales	Botourmiaviridae	Unclassified	Nanning Botou tick virus 1	NnBTV-1	ssRNA(+)	Linear (3 segment)	4.5	2023	Metagenomic sequencing	Unknown	N/A	N/A	N/A	N/A	Amblyomma varanense,Rhipicephalus sanguineus,Haemaphysalis longicornis,Haemaphysalis montgomeryi		China	154
Ourlivirales	Botourmiaviridae	Unclassified	Tonghua Botou tick virus 1	ThBTV-1	ssRNA(+)	Linear (3 segment)	4.5	2023	Metagenomic sequencing	Unknown	N/A	N/A	N/A	N/A	Hyalomma asiaticum,Dermacentor silvarum,Haemaphysalis longicornis		China	154
Ourlivirales	Botourmiaviridae	Ourmiavirus	erysiphe necator associated ourmia-like virus 41	EnaOLV-41	ssRNA(+)	Linear (3 segment)	4.5	2023	Metagenomic sequencing	Unknown	N/A	N/A	N/A	N/A	Rhipicephalus microplus,Haemaphysalis longicornis,Rhipicephalus sanguineus,Dermacentor silvarum,ixodes persulcatus,Haemaphysalis concinna,Haemaphysalis montgomeryi		China	154
Ourlivirales	Botourmiaviridae	Unclassified	Zhangzhou Botou tick virus 1	ZzBTV-1	ssRNA(+)	Linear (3 segment)	4.5	2023	Metagenomic sequencing	Unknown	N/A	N/A	N/A	N/A	Haemaphysalis longicornis,Rhipicephalus sanguineus		China	154
Ourlivirales	Botourmiaviridae	Betascleroulivirus	plasmopara viticola lesion associated ourmia-like virus 35	PvlOLV-35	ssRNA(+)	Linear (3 segment)	4.5	2023	Metagenomic sequencing	Unknown	N/A	N/A	N/A	N/A	Haemaphysalis longicornis,Dermacentor silvarum,Rhipicephalus sanguineus,Haemaphysalis montgomeryi		China	154
Ourlivirales	Botourmiaviridae	Unclassified	Maanshan Botou tick virus 1	MsBTV-1	ssRNA(+)	Linear (3 segment)	4.5	2023	Metagenomic sequencing	Unknown	N/A	N/A	N/A	N/A	Haemaphysalis longicornis,ixodes persulcatus		China	154
Ourlivirales	Botourmiaviridae	Unclassified	Lianyungang Botou tick virus 1	LyBOTV-1	ssRNA(+)	Linear (3 segment)	4.5	2023	Metagenomic sequencing	Unknown	N/A	N/A	N/A	N/A	Rhipicephalus microplus,Haemaphysalis longicornis,Dermacentor silvarum,Haemaphysalis japonica		China	154
Ourlivirales	Botourmiaviridae	Botoulivirus	epicoccum nigrum ourmia-like virus 1	EnOLV-1	ssRNA(+)	Linear (3 segment)	4.5	2023	Metagenomic sequencing	Unknown	N/A	N/A	N/A	N/A	Rhipicephalus microplus		China	154
Ourlivirales	Botourmiaviridae	Ourmiavirus	erysiphe necator associated ourmia-like virus 113	EnaOLV-113	ssRNA(+)	Linear (3 segment)	4.5	2023	Metagenomic sequencing	Unknown	N/A	N/A	N/A	N/A	Rhipicephalus microplus		China	154
Ourlivirales	Botourmiaviridae	Unclassified	Zhangzhou Botou tick virus 2	ZzBTV-2	ssRNA(+)	Linear (3 segment)	4.5	2023	Metagenomic sequencing	Unknown	N/A	N/A	N/A	N/A	Rhipicephalus sanguineus,Haemaphysalis longicornis,Dermacentor silvarum,Haemaphysalis montgomeryi,Rhipicephalus microplus		China	154
Ourlivirales	Botourmiaviridae	Unclassified	Nanning Botou tick virus 2	NnBTV-2	ssRNA(+)	Linear (3 segment)	4.5	2023	Metagenomic sequencing	Unknown	N/A	N/A	N/A	N/A	Rhipicephalus sanguineus,Dermacentor silvarum,Haemaphysalis longicornis,Rhipicephalus microplus,Amblyomma varanense,Haemaphysalis qinghaiensis,Rhipicephalus turanicus		China	154
Ourlivirales	Botourmiaviridae	Unclassified	Hulunbuir Botou tick virus 1	HbBTV-1	ssRNA(+)	Linear (3 segment)	4.5	2023	Metagenomic sequencing	Unknown	N/A	N/A	N/A	N/A	Rhipicephalus sanguineus,Dermacentor silvarum,Rhipicephalus microplus,Haemaphysalis longicornis		China	154
Ourlivirales	Botourmiaviridae	Unclassified	Zhangzhou Botou tick virus 3	ZzBTV-3	ssRNA(+)	Linear (3 segment)	4.5	2023	Metagenomic sequencing	Unknown	N/A	N/A	N/A	N/A	Rhipicephalus sanguineus,Haemaphysalis montgomeryi,Rhipicephalus microplus,Haemaphysalis longicornis		China	154
Ourlivirales	Botourmiaviridae	Unclassified	Zhangzhou Botou tick virus 4	ZzBTV-4	ssRNA(+)	Linear (3 segment)	4.5	2023	Metagenomic sequencing	Unknown	N/A	N/A	N/A	N/A	Rhipicephalus sanguineus,Haemaphysalis longicornis,Rhipicephalus microplus,Amblyomma varanense		China	154
Ourlivirales	Botourmiaviridae	Unclassified	Luoyang Botou tick virus 1	LyBTV-1	ssRNA(+)	Linear (3 segment)	4.5	2023	Metagenomic sequencing	Unknown	N/A	N/A	N/A	N/A	Rhipicephalus sanguineus,Haemaphysalis longicornis		China	154
Ourlivirales	Botourmiaviridae	Unclassified	Zhangzhou Botou tick virus 5	ZzBTV-5	ssRNA(+)	Linear (3 segment)	4.5	2023	Metagenomic sequencing	Unknown	N/A	N/A	N/A	N/A	Rhipicephalus sanguineus,Haemaphysalis hystricis,Haemaphysalis longicornis		China	154
Ourlivirales	Botourmiaviridae	Unclassified	Lianyungang Botou tick virus 2	LyBOTV-2	ssRNA(+)	Linear (3 segment)	4.5	2023	Metagenomic sequencing	Unknown	N/A	N/A	N/A	N/A	Rhipicephalus sanguineus,Haemaphysalis hystricis,Haemaphysalis longicornis,Dermacentor silvarum,Hyalomma isaaci,Rhipicephalus microplus,ixodes persulcatus,Haemaphysalis concinna,Dermacentor abaensis,Haemaphysalis qinghaiensis,Haemaphysalis montgomeryi		China	154
Ourlivirales	Botourmiaviridae	Unclassified	Hulunbuir Botou tick virus 2	HbBTV-2	ssRNA(+)	Linear (3 segment)	4.5	2023	Metagenomic sequencing	Unknown	N/A	N/A	N/A	N/A	Rhipicephalus sanguineus,Dermacentor silvarum,Haemaphysalis longicornis,Rhipicephalus haemaphysaloides,Rhipicephalus microplus,Amblyomma varanense,Haemaphysalis hystricis,ixodes persulcatus		China	154
Ourlivirales	Botourmiaviridae	Unclassified	Tonghua Botou tick virus 2	ThBTV-2	ssRNA(+)	Linear (3 segment)	4.5	2023	Metagenomic sequencing	Unknown	N/A	N/A	N/A	N/A	Rhipicephalus sanguineus,Haemaphysalis longicornis,ixodes persulcatus,Haemaphysalis hystricis,Dermacentor silvarum		China	154
Ourlivirales	Botourmiaviridae	Unclassified	Taian Botou tick virus 1	TaBTV-1	ssRNA(+)	Linear (3 segment)	4.5	2023	Metagenomic sequencing	Unknown	N/A	N/A	N/A	N/A	Rhipicephalus sanguineus,Rhipicephalus microplus,Haemaphysalis longicornis,ixodes persulcatus,Dermacentor silvarum,Hyalomma isaaci		China	154
Ourlivirales	Botourmiaviridae	Unclassified	Zhangzhou Botou tick virus 6	ZzBTV-6	ssRNA(+)	Linear (3 segment)	4.5	2023	Metagenomic sequencing	Unknown	N/A	N/A	N/A	N/A	Rhipicephalus sanguineus,Haemaphysalis longicornis		China	154
Ourlivirales	Botourmiaviridae	Unclassified	Zhangzhou Botou tick virus 7	ZzBTV-7	ssRNA(+)	Linear (3 segment)	4.5	2023	Metagenomic sequencing	Unknown	N/A	N/A	N/A	N/A	Rhipicephalus microplus,Haemaphysalis longicornis,Rhipicephalus sanguineus		China	154
Ourlivirales	Botourmiaviridae	Ourmiavirus	erysiphe necator associated ourmia-like virus 42	EnaOLV-42	ssRNA(+)	Linear (3 segment)	4.5	2023	Metagenomic sequencing	Unknown	N/A	N/A	N/A	N/A	Rhipicephalus microplus,Haemaphysalis longicornis,Dermacentor silvarum,Haemaphysalis concinna,ixodes persulcatus,Haemaphysalis montgomeryi		China	154
Ourlivirales	Botourmiaviridae	Unclassified	Lianyungang Botou tick virus 3	LyBTV-3	ssRNA(+)	Linear (3 segment)	4.5	2023	Metagenomic sequencing	Unknown	N/A	N/A	N/A	N/A	Rhipicephalus microplus,Haemaphysalis longicornis		China	154
Ourlivirales	Botourmiaviridae	Unclassified	Kashgar Botou tick virus 1	KsBTV-1	ssRNA(+)	Linear (3 segment)	4.5	2023	Metagenomic sequencing	Unknown	N/A	N/A	N/A	N/A	Rhipicephalus sanguineus,Dermacentor silvarum,Haemaphysalis longicornis,Rhipicephalus turanicus,Haemaphysalis concinna,Haemaphysalis qinghaiensis,Dermacentor niveus,Rhipicephalus pumilio,Haemaphysalis montgomeryi		China	154
Ourlivirales	Botourmiaviridae	Unclassified	Tongren Botou tick virus 1	TrBTV-1	ssRNA(+)	Linear (3 segment)	4.5	2023	Metagenomic sequencing	Unknown	N/A	N/A	N/A	N/A	Haemaphysalis hystricis,Dermacentor silvarum,Haemaphysalis longicornis		China	154
Ourlivirales	Botourmiaviridae	Unclassified	Alashan Botou tick virus 1	AlBTV-1	ssRNA(+)	Linear (3 segment)	4.5	2023	Metagenomic sequencing	Unknown	N/A	N/A	N/A	N/A	Haemaphysalis hystricis,Haemaphysalis longicornis		China	154
Ourlivirales	Botourmiaviridae	Unclassified	Tianjin Botou tick virus 1	TjBTV-1	ssRNA(+)	Linear (3 segment)	4.5	2023	Metagenomic sequencing	Unknown	N/A	N/A	N/A	N/A	Haemaphysalis longicornis,Haemaphysalis montgomeryi,Hyalomma isaaci		China	154
Ourlivirales	Botourmiaviridae	Unclassified	Hulunbuir Botou tick virus 3	HbBTV-3	ssRNA(+)	Linear (3 segment)	4.5	2023	Metagenomic sequencing	Unknown	N/A	N/A	N/A	N/A	Haemaphysalis longicornis,Dermacentor silvarum,Rhipicephalus sanguineus,Rhipicephalus microplus,ixodes persulcatus,Haemaphysalis qinghaiensis		China	154
Ourlivirales	Botourmiaviridae	Unclassified	Haerbin Botou tick virus 1	HrBTV-1	ssRNA(+)	Linear (3 segment)	4.5	2023	Metagenomic sequencing	Unknown	N/A	N/A	N/A	N/A	Haemaphysalis longicornis,Dermacentor silvarum		China	154
Ourlivirales	Botourmiaviridae	Magoulivirus	plasmopara viticola lesion associated ourmia-like virus 8	PvlOLV-8	ssRNA(+)	Linear (3 segment)	4.5	2023	Metagenomic sequencing	Unknown	N/A	N/A	N/A	N/A	Dermacentor silvarum,Haemaphysalis longicornis		China	154
Ourlivirales	Botourmiaviridae	Unclassified	Hulunbuir Botou tick virus 4	HbBTV-4	ssRNA(+)	Linear (3 segment)	4.5	2023	Metagenomic sequencing	Unknown	N/A	N/A	N/A	N/A	Dermacentor silvarum		China	154
Ourlivirales	Botourmiaviridae	Unclassified	severe fever with thrombocytopenia syndrone virusrysiphe necator associated ourmia-like virus 2	EnaOLV-2	ssRNA(+)	Linear (3 segment)	4.5	2023	Metagenomic sequencing	Unknown	N/A	N/A	N/A	N/A	Dermacentor silvarum,Haemaphysalis longicornis,Hyalomma isaaci		China	154
Ourlivirales	Botourmiaviridae	Magoulivirus	Acremonium sclerotigenum ourmia-like virus 1	AsOV-1	ssRNA(+)	Linear (3 segment)	4.5	2023	Metagenomic sequencing	Unknown	N/A	N/A	N/A	N/A	Dermacentor silvarum		China	154
Ourlivirales	Botourmiaviridae	Unclassified	Hulunbuir Botou tick virus 5	HbBTV-5	ssRNA(+)	Linear (3 segment)	4.5	2023	Metagenomic sequencing	Unknown	N/A	N/A	N/A	N/A	Dermacentor silvarum,Haemaphysalis longicornis		China	154
Ourlivirales	Botourmiaviridae	Unclassified	Shangqiu Botou tick virus 1	SqBTV-1	ssRNA(+)	Linear (3 segment)	4.5	2023	Metagenomic sequencing	Unknown	N/A	N/A	N/A	N/A	Dermacentor silvarum,Haemaphysalis longicornis,Amblyomma varanense,ixodes persulcatus		China	154
Ourlivirales	Botourmiaviridae	Betabotoulivirus	plasmopara viticola lesion associated ourmia-like virus 53	PvlOLV-53	ssRNA(+)	Linear (3 segment)	4.5	2023	Metagenomic sequencing	Unknown	N/A	N/A	N/A	N/A	Dermacentor silvarum,Haemaphysalis longicornis		China	154
Ourlivirales	Botourmiaviridae	Unclassified	Hulunbuir Botou tick virus 6	HbBTV-6	ssRNA(+)	Linear (3 segment)	4.5	2023	Metagenomic sequencing	Unknown	N/A	N/A	N/A	N/A	Dermacentor silvarum,Haemaphysalis montgomeryi		China	154
Ourlivirales	Botourmiaviridae	Ourmiavirus	erysiphe necator associated ourmia-like virus 80	EnaOLV-80	ssRNA(+)	Linear (3 segment)	4.5	2023	Metagenomic sequencing	Unknown	N/A	N/A	N/A	N/A	Dermacentor silvarum		China	154
Ourlivirales	Botourmiaviridae	Unclassified	Hulunbuir Botou tick virus 7	HbBTV-7	ssRNA(+)	Linear (3 segment)	4.5	2023	Metagenomic sequencing	Unknown	N/A	N/A	N/A	N/A	Dermacentor silvarum,Haemaphysalis longicornis,Rhipicephalus microplus,Haemaphysalis concinna		China	154
Ourlivirales	Botourmiaviridae	Penoulivirus	plasmopara viticola lesion associated ourmia-like virus 84	PvlOLV-84	ssRNA(+)	Linear (3 segment)	4.5	2023	Metagenomic sequencing	Unknown	N/A	N/A	N/A	N/A	Dermacentor silvarum		China	154
Ourlivirales	Botourmiaviridae	Penoulivirus	plasmopara viticola lesion associated ourmia-like virus 85	PvlOLV-85	ssRNA(+)	Linear (3 segment)	4.5	2023	Metagenomic sequencing	Unknown	N/A	N/A	N/A	N/A	Dermacentor silvarum,Haemaphysalis longicornis		China	154
Ourlivirales	Botourmiaviridae	Ourmiavirus	plasmopara viticola lesion associated ourmia-like virus 32	PvlOLV-32	ssRNA(+)	Linear (3 segment)	4.5	2023	Metagenomic sequencing	Unknown	N/A	N/A	N/A	N/A	Dermacentor silvarum,Haemaphysalis longicornis,Rhipicephalus sanguineus,Hyalomma asiaticum		China	154
Ourlivirales	Botourmiaviridae	Ourmiavirus	erysiphe necator associated ourmia-like virus 59	EnaOLV-59	ssRNA(+)	Linear (3 segment)	4.5	2023	Metagenomic sequencing	Unknown	N/A	N/A	N/A	N/A	Dermacentor silvarum		China	154
Ourlivirales	Botourmiaviridae	Unclassified	Shaoguan Botou tick virus 1	SgBTV-1	ssRNA(+)	Linear (3 segment)	4.5	2023	Metagenomic sequencing	Unknown	N/A	N/A	N/A	N/A	Dermacentor silvarum,Rhipicephalus microplus,Haemaphysalis longicornis		China	154
Ourlivirales	Botourmiaviridae	Ourmiavirus	erysiphe necator associated ourmia-like virus 100	EnaOLV-100	ssRNA(+)	Linear (3 segment)	4.5	2023	Metagenomic sequencing	Unknown	N/A	N/A	N/A	N/A	Dermacentor silvarum,Haemaphysalis longicornis		China	154
Ourlivirales	Botourmiaviridae	Unclassified	Hulunbuir Botou tick virus 8	HbBTV-8	ssRNA(+)	Linear (3 segment)	4.5	2023	Metagenomic sequencing	Unknown	N/A	N/A	N/A	N/A	Dermacentor silvarum,Haemaphysalis longicornis,Rhipicephalus sanguineus		China	154
Ourlivirales	Botourmiaviridae	Unclassified	Tianjin Botou tick virus 2	TjBTV-2	ssRNA(+)	Linear (3 segment)	4.5	2023	Metagenomic sequencing	Unknown	N/A	N/A	N/A	N/A	Haemaphysalis longicornis,Rhipicephalus sanguineus,Dermacentor silvarum,Haemaphysalis qinghaiensis,Rhipicephalus pumilio		China	154
Ourlivirales	Botourmiaviridae	Ourmiavirus	erysiphe necator associated ourmia-like virus 82	EnaOLV-82	ssRNA(+)	Linear (3 segment)	4.5	2023	Metagenomic sequencing	Unknown	N/A	N/A	N/A	N/A	Haemaphysalis longicornis,Dermacentor silvarum,Haemaphysalis longicornis		China	154
Ourlivirales	Botourmiaviridae	Unclassified	Tianjin Botou tick virus 3	TjBTV-3	ssRNA(+)	Linear (3 segment)	4.5	2023	Metagenomic sequencing	Unknown	N/A	N/A	N/A	N/A	Haemaphysalis longicornis,Rhipicephalus sanguineus,Rhipicephalus microplus,Dermacentor silvarum		China	154
Ourlivirales	Botourmiaviridae	Ourmiavirus	cladosporium uredinicola ourmiavirus 1	CuOV-1	ssRNA(+)	Linear (3 segment)	4.5	2023	Metagenomic sequencing	Unknown	N/A	N/A	N/A	N/A	Haemaphysalis longicornis		China	154
Ourlivirales	Botourmiaviridae	Unclassified	Taian Botou tick virus 2	TaBTV-2	ssRNA(+)	Linear (3 segment)	4.5	2023	Metagenomic sequencing	Unknown	N/A	N/A	N/A	N/A	Haemaphysalis longicornis,Rhipicephalus microplus,Dermacentor silvarum,ixodes persulcatus,Haemaphysalis montgomeryi		China	154
Ourlivirales	Botourmiaviridae	Unclassified	Suizhou Botou tick virus 1	SzBTV-1	ssRNA(+)	Linear (3 segment)	4.5	2023	Metagenomic sequencing	Unknown	N/A	N/A	N/A	N/A	Haemaphysalis longicornis		China	154
Ourlivirales	Botourmiaviridae	Unclassified	Huanggang Botou tick virus 1	HgBTV-1	ssRNA(+)	Linear (3 segment)	4.5	2023	Metagenomic sequencing	Unknown	N/A	N/A	N/A	N/A	Rhipicephalus microplus,Rhipicephalus sanguineus,Dermacentor silvarum		China	154
Ourlivirales	Botourmiaviridae	Scleroulivirus	soybean leaf-associated ourmiavirus 1	SBlOV-1	ssRNA(+)	Linear (3 segment)	4.5	2023	Metagenomic sequencing	Unknown	N/A	N/A	N/A	N/A	Haemaphysalis longicornis,Dermacentor silvarum		China	154
Ourlivirales	Botourmiaviridae	Magoulivirus	plasmopara viticola lesion associated ourmia-like virus 24	PvlOLV-24	ssRNA(+)	Linear (3 segment)	4.5	2023	Metagenomic sequencing	Unknown	N/A	N/A	N/A	N/A	Haemaphysalis longicornis		China	154
Ourlivirales	Botourmiaviridae	Unclassified	Tonghua Botou tick virus 3	ThBTV-3	ssRNA(+)	Linear (3 segment)	4.5	2023	Metagenomic sequencing	Unknown	N/A	N/A	N/A	N/A	Haemaphysalis longicornis,Haemaphysalis montgomeryi,Rhipicephalus sanguineus,Rhipicephalus microplus,Haemaphysalis sp.,Haemaphysalis concinna,Dermacentor silvarum		China	154
Ourlivirales	Botourmiaviridae	Unclassified	Luoyang Botou tick virus 2	LyBTV-2	ssRNA(+)	Linear (3 segment)	4.5	2023	Metagenomic sequencing	Unknown	N/A	N/A	N/A	N/A	Haemaphysalis longicornis,Dermacentor silvarum,ixodes persulcatus		China	154
Ourlivirales	Botourmiaviridae	Unclassified	Tonghua Botou tick virus 4	ThBTV-4	ssRNA(+)	Linear (3 segment)	4.5	2023	Metagenomic sequencing	Unknown	N/A	N/A	N/A	N/A	Haemaphysalis longicornis,Dermacentor silvarum		China	154
Ourlivirales	Botourmiaviridae	Ourmiavirus	erysiphe necator associated ourmia-like virus 60	EnaOLV-60	ssRNA(+)	Linear (3 segment)	4.5	2023	Metagenomic sequencing	Unknown	N/A	N/A	N/A	N/A	Haemaphysalis longicornis		China	154
Ourlivirales	Botourmiaviridae	Unclassified	Chuzhou Botou tick virus 1	CzBTV-1	ssRNA(+)	Linear (3 segment)	4.5	2023	Metagenomic sequencing	Unknown	N/A	N/A	N/A	N/A	Haemaphysalis longicornis,Rhipicephalus sanguineus		China	154
Ourlivirales	Botourmiaviridae	Unclassified	Lianyungang Botou tick virus 4	LyBTV-4	ssRNA(+)	Linear (3 segment)	4.5	2023	Metagenomic sequencing	Unknown	N/A	N/A	N/A	N/A	Haemaphysalis longicornis,Rhipicephalus microplus		China	154
Ourlivirales	Botourmiaviridae	Unclassified	Lianyungang Botou tick virus 5	LyBTV-5	ssRNA(+)	Linear (3 segment)	4.5	2023	Metagenomic sequencing	Unknown	N/A	N/A	N/A	N/A	Haemaphysalis longicornis,Rhipicephalus sanguineus		China	154
Ourlivirales	Botourmiaviridae	Botoulivirus	plasmopara viticola lesion associated ourmia-like virus 59	PvlOLV-59	ssRNA(+)	Linear (3 segment)	4.5	2023	Metagenomic sequencing	Unknown	N/A	N/A	N/A	N/A	Haemaphysalis longicornis		China	154
Ourlivirales	Botourmiaviridae	Ourmiavirus	erysiphe necator associated ourmia-like virus 62	EnaOLV-62	ssRNA(+)	Linear (3 segment)	4.5	2023	Metagenomic sequencing	Unknown	N/A	N/A	N/A	N/A	Rhipicephalus sanguineus,Haemaphysalis longicornis,Dermacentor silvarum,Rhipicephalus microplus,Hyalomma asiaticum		China	154
Ourlivirales	Botourmiaviridae	Unclassified	Jinan Botou tick virus 1	JnBTV-1	ssRNA(+)	Linear (3 segment)	4.5	2023	Metagenomic sequencing	Unknown	N/A	N/A	N/A	N/A	Haemaphysalis longicornis,Haemaphysalis montgomeryi		China	154
Ourlivirales	Botourmiaviridae	Ourmiavirus	erysiphe necator associated ourmia-like virus 94	EnaOLV-94	ssRNA(+)	Linear (3 segment)	4.5	2023	Metagenomic sequencing	Unknown	N/A	N/A	N/A	N/A	Haemaphysalis longicornis		China	154
Ourlivirales	Botourmiaviridae	Unclassified	Tianjin Botou tick virus 4	TjBTV-4	ssRNA(+)	Linear (3 segment)	4.5	2023	Metagenomic sequencing	Unknown	N/A	N/A	N/A	N/A	Haemaphysalis longicornis		China	154
Ourlivirales	Botourmiaviridae	Unclassified	Changdu Botou tick virus 1	CdBTV-1	ssRNA(+)	Linear (3 segment)	4.5	2023	Metagenomic sequencing	Unknown	N/A	N/A	N/A	N/A	Hyalomma isaaci,Haemaphysalis longicornis		China	154
Ourlivirales	Botourmiaviridae	Botoulivirus	phaeoacremonium minimum ourmia-like virus 3	PmOV-3	ssRNA(+)	Linear (3 segment)	4.5	2023	Metagenomic sequencing	Unknown	N/A	N/A	N/A	N/A	Haemaphysalis montgomeryi,Haemaphysalis longicornis		China	154
Ourlivirales	Botourmiaviridae	Magoulivirus	cladosporium cladosporioides ourmia-like virus 2	CcOLV-2	ssRNA(+)	Linear (3 segment)	4.5	2023	Metagenomic sequencing	Unknown	N/A	N/A	N/A	N/A	Rhipicephalus microplus,Haemaphysalis montgomeryi		China	154
Ourlivirales	Botourmiaviridae	Unclassified	Dali Botou tick virus 1	DbBTV-1	ssRNA(+)	Linear (3 segment)	4.5	2023	Metagenomic sequencing	Unknown	N/A	N/A	N/A	N/A	Rhipicephalus microplus		China	154
Ourlivirales	Botourmiaviridae	Scleroulivirus	Aspergillus flavus scleroulivirus 1	ASOLV-1	ssRNA(+)	Linear (3 segment)	4.5	2023	Metagenomic sequencing	Unknown	N/A	N/A	N/A	N/A	Rhipicephalus microplus		China	154
Ourlivirales	Botourmiaviridae	Unclassified	Huaian Botou tick virus 1	HuaBTV-1	ssRNA(+)	Linear (3 segment)	4.5	2023	Metagenomic sequencing	Unknown	N/A	N/A	N/A	N/A	Haemaphysalis sp.		China	154
Ourlivirales	Botourmiaviridae	Penoulivirus	penicillium sumatrense ourmia-like virus 1	PsOLV-1	ssRNA(+)	Linear (3 segment)	4.5	2023	Metagenomic sequencing	Unknown	N/A	N/A	N/A	N/A	Rhipicephalus microplus,Haemaphysalis longicornis		China	154
Ourlivirales	Botourmiaviridae	Penoulivirus	plasmopara viticola lesion associated ourmia-like virus 90	PvlOLV-90	ssRNA(+)	Linear (3 segment)	4.5	2023	Metagenomic sequencing	Unknown	N/A	N/A	N/A	N/A	Haemaphysalis longicornis,Rhipicephalus microplus,Dermacentor silvarum,ixodes persulcatus		China	154
Ourlivirales	Botourmiaviridae	Ourmiavirus	Cladosporium uredinicola ourmiavirus 2	CuOV-2	ssRNA(+)	Linear (3 segment)	4.5	2023	Metagenomic sequencing	Unknown	N/A	N/A	N/A	N/A	Rhipicephalus microplus,Haemaphysalis longicornis		China	154
Ourlivirales	Botourmiaviridae	Ourmiavirus	erysiphe necator associated ourmia-like virus 81	EnaOLV-81	ssRNA(+)	Linear (3 segment)	4.5	2023	Metagenomic sequencing	Unknown	N/A	N/A	N/A	N/A	Rhipicephalus microplus,Haemaphysalis longicornis		China	154
Ourlivirales	Botourmiaviridae	Betascleroulivirus	plasmopara viticola lesion associated ourmia-like virus 41	PvlOLV-41	ssRNA(+)	Linear (3 segment)	4.5	2023	Metagenomic sequencing	Unknown	N/A	N/A	N/A	N/A	Rhipicephalus microplus,Haemaphysalis longicornis,Dermacentor silvarum,Haemaphysalis concinna		China	154
Ourlivirales	Botourmiaviridae	Magoulivirus	Aspergillus flavus magoulivirus 1	AfMV-1	ssRNA(+)	Linear (3 segment)	4.5	2023	Metagenomic sequencing	Unknown	N/A	N/A	N/A	N/A	Rhipicephalus sanguineus		China	154
Ourlivirales	Botourmiaviridae	Betabotoulivirus	plasmopara viticola lesion associated ourmia-like virus 52	PvlOLV-52	ssRNA(+)	Linear (3 segment)	4.5	2023	Metagenomic sequencing	Unknown	N/A	N/A	N/A	N/A	Haemaphysalis longicornis,Hyalomma asiaticum		China	154
Ourlivirales	Botourmiaviridae	Unclassified	Tongren Botou tick virus 2	TrBTV-2	ssRNA(+)	Linear (3 segment)	4.5	2023	Metagenomic sequencing	Unknown	N/A	N/A	N/A	N/A	Haemaphysalis hystricis,Haemaphysalis qinghaiensis		China	154
Ourlivirales	Botourmiaviridae	Unclassified	Baoding Botou tick virus 1	BdBTV-1	ssRNA(+)	Linear (3 segment)	4.5	2023	Metagenomic sequencing	Unknown	N/A	N/A	N/A	N/A	Haemaphysalis longicornis,Haemaphysalis montgomeryi		China	154
Ourlivirales	Botourmiaviridae	Magoulivirus	plasmopara viticola lesion associated ourmia-like virus 15	PvlOLV-15	ssRNA(+)	Linear (3 segment)	4.5	2023	Metagenomic sequencing	Unknown	N/A	N/A	N/A	N/A	Haemaphysalis longicornis		China	154
Ourlivirales	Botourmiaviridae	Ourmiavirus	erysiphe necator associated ourmia-like virus 110	EnaOLV-110	ssRNA(+)	Linear (3 segment)	4.5	2023	Metagenomic sequencing	Unknown	N/A	N/A	N/A	N/A	Dermacentor silvarum,Haemaphysalis longicornis		China	154
Ourlivirales	Botourmiaviridae	Scleroulivirus	plasmopara viticola lesion associated ourmia-like virus 63	PvlOLV-63	ssRNA(+)	Linear (3 segment)	4.5	2023	Metagenomic sequencing	Unknown	N/A	N/A	N/A	N/A	Dermacentor silvarum		China	154
Ourlivirales	Botourmiaviridae	Ourmiavirus	plasmopara viticola lesion associated ourmia-like virus 86	PvlOLV-86	ssRNA(+)	Linear (3 segment)	4.5	2023	Metagenomic sequencing	Unknown	N/A	N/A	N/A	N/A	Dermacentor silvarum		China	154
Ourlivirales	Botourmiaviridae	Ourmiavirus	erysiphe necator associated ourmia-like virus 109	EnaOLV-109	ssRNA(+)	Linear (3 segment)	4.5	2023	Metagenomic sequencing	Unknown	N/A	N/A	N/A	N/A	Dermacentor silvarum		China	154
Ourlivirales	Botourmiaviridae	Ourmiavirus	erysiphe necator associated ourmia-like virus 13	EnaOLV-13	ssRNA(+)	Linear (3 segment)	4.5	2023	Metagenomic sequencing	Unknown	N/A	N/A	N/A	N/A	Dermacentor silvarum,Haemaphysalis longicornis		China	154
Ourlivirales	Botourmiaviridae	Ourmiavirus	Bremia lactucae associated ourmia-like virus 1	BlaOLV-1	ssRNA(+)	Linear (3 segment)	4.5	2023	Metagenomic sequencing	Unknown	N/A	N/A	N/A	N/A	Dermacentor silvarum,Haemaphysalis longicornis		China	154
Ourlivirales	Botourmiaviridae	Scleroulivirus	plasmopara viticola lesion associated ourmia-like virus 76	PvlOLV-76	ssRNA(+)	Linear (3 segment)	4.5	2023	Metagenomic sequencing	Unknown	N/A	N/A	N/A	N/A	Dermacentor silvarum,Haemaphysalis longicornis		China	154
Ourlivirales	Botourmiaviridae	Penoulivirus	plasmopara viticola lesion associated ourmia-like virus 87	PvlOLV-87	ssRNA(+)	Linear (3 segment)	4.5	2023	Metagenomic sequencing	Unknown	N/A	N/A	N/A	N/A	Dermacentor silvarum,Haemaphysalis concinna		China	154
Ourlivirales	Botourmiaviridae	Ourmiavirus	erysiphe necator associated ourmia-like virus 69	EnaOLV-69	ssRNA(+)	Linear (3 segment)	4.5	2023	Metagenomic sequencing	Unknown	N/A	N/A	N/A	N/A	Dermacentor silvarum,Haemaphysalis montgomeryi,Rhipicephalus microplus,Haemaphysalis longicornis		China	154
Ourlivirales	Botourmiaviridae	Ourmiavirus	erysiphe necator associated ourmia-like virus 87	EnaOLV-87	ssRNA(+)	Linear (3 segment)	4.5	2023	Metagenomic sequencing	Unknown	N/A	N/A	N/A	N/A	Dermacentor silvarum		China	154
Ourlivirales	Botourmiaviridae	Ourmiavirus	erysiphe necator associated ourmia-like virus 31	EnaOLV-31	ssRNA(+)	Linear (3 segment)	4.5	2023	Metagenomic sequencing	Unknown	N/A	N/A	N/A	N/A	Dermacentor silvarum,Haemaphysalis longicornis,Haemaphysalis montgomeryi		China	154
Ourlivirales	Botourmiaviridae	Ourmiavirus	erysiphe necator associated ourmia-like virus 46	EnaOLV-46	ssRNA(+)	Linear (3 segment)	4.5	2023	Metagenomic sequencing	Unknown	N/A	N/A	N/A	N/A	Haemaphysalis longicornis		China	154
Ourlivirales	Botourmiaviridae	Ourmiavirus	erysiphe necator associated ourmia-like virus 38	EnaOLV-38	ssRNA(+)	Linear (3 segment)	4.5	2023	Metagenomic sequencing	Unknown	N/A	N/A	N/A	N/A	Haemaphysalis longicornis		China	154
Ourlivirales	Botourmiaviridae	Ourmiavirus	erysiphe necator associated ourmia-like virus 33	EnaOLV-33	ssRNA(+)	Linear (3 segment)	4.5	2023	Metagenomic sequencing	Unknown	N/A	N/A	N/A	N/A	Haemaphysalis longicornis,ixodes persulcatus		China	154
Ourlivirales	Botourmiaviridae	Unclassified	erysiphe necator associated ourmia-like virus 10	EnaOLV-10	ssRNA(+)	Linear (3 segment)	4.5	2023	Metagenomic sequencing	Unknown	N/A	N/A	N/A	N/A	Haemaphysalis longicornis		China	154
Ourlivirales	Botourmiaviridae	Ourmiavirus	erysiphe necator associated ourmia-like virus 111	EnaOLV-111	ssRNA(+)	Linear (3 segment)	4.5	2023	Metagenomic sequencing	Unknown	N/A	N/A	N/A	N/A	Haemaphysalis concinna		China	154
Ourlivirales	Botourmiaviridae	Scleroulivirus	plasmopara viticola lesion associated ourmia-like virus 79	PvlOLV-79	ssRNA(+)	Linear (3 segment)	4.5	2023	Metagenomic sequencing	Unknown	N/A	N/A	N/A	N/A	Haemaphysalis concinna		China	154
Ourlivirales	Botourmiaviridae	Botoulivirus	plasmopara viticola lesion associated ourmia-like virus 3	PvlOLV-3	ssRNA(+)	Linear (3 segment)	4.5	2023	Metagenomic sequencing	Unknown	N/A	N/A	N/A	N/A	Haemaphysalis concinna,ixodes persulcatus		China	154
Ourlivirales	Botourmiaviridae	Penoulivirus	plasmopara viticola lesion associated ourmia-like virus 89	PvlOLV-89	ssRNA(+)	Linear (3 segment)	4.5	2023	Metagenomic sequencing	Unknown	N/A	N/A	N/A	N/A	Haemaphysalis concinna		China	154
Ourlivirales	Botourmiaviridae	Botoulivirus	plasmopara viticola lesion associated ourmia-like virus 57	PvlOLV-57	ssRNA(+)	Linear (3 segment)	4.5	2023	Metagenomic sequencing	Unknown	N/A	N/A	N/A	N/A	Haemaphysalis longicornis		China	154
Ourlivirales	Botourmiaviridae	Scleroulivirus	plasmopara viticola lesion associated ourmia-like virus 77	PvlOLV-77	ssRNA(+)	Linear (3 segment)	4.5	2023	Metagenomic sequencing	Unknown	N/A	N/A	N/A	N/A	Haemaphysalis longicornis		China	154
Ourlivirales	Botourmiaviridae	Ourmiavirus	erysiphe necator associated ourmia-like virus 37	EnaOLV-37	ssRNA(+)	Linear (3 segment)	4.5	2023	Metagenomic sequencing	Unknown	N/A	N/A	N/A	N/A	Haemaphysalis longicornis		China	154
Ourlivirales	Botourmiaviridae	Unclassified	Tonghua Botou tick virus 5	ThBTV-5	ssRNA(+)	Linear (3 segment)	4.5	2023	Metagenomic sequencing	Unknown	N/A	N/A	N/A	N/A	Haemaphysalis longicornis		China	154
Ourlivirales	Botourmiaviridae	Betascleroulivirus	plasmopara viticola lesion associated ourmia-like virus 51	PvlOLV-51	ssRNA(+)	Linear (3 segment)	4.5	2023	Metagenomic sequencing	Unknown	N/A	N/A	N/A	N/A	Haemaphysalis longicornis		China	154
Ourlivirales	Botourmiaviridae	Ourmiavirus	erysiphe necator associated ourmia-like virus 25	EnaOLV-25	ssRNA(+)	Linear (3 segment)	4.5	2023	Metagenomic sequencing	Unknown	N/A	N/A	N/A	N/A	Haemaphysalis longicornis		China	154
Ourlivirales	Botourmiaviridae	Ourmiavirus	erysiphe necator associated ourmia-like virus 91	EnaOLV-91	ssRNA(+)	Linear (3 segment)	4.5	2023	Metagenomic sequencing	Unknown	N/A	N/A	N/A	N/A	ixodes persulcatus,Hyalomma asiaticum		China	154
Ourlivirales	Botourmiaviridae	Magoulivirus	plasmopara viticola lesion associated ourmia-like virus 25	PvlOLV-25	ssRNA(+)	Linear (3 segment)	4.5	2023	Metagenomic sequencing	Unknown	N/A	N/A	N/A	N/A	ixodes persulcatus		China	154
Ourlivirales	Botourmiaviridae	Ourmiavirus	erysiphe necator associated ourmia-like virus 20	EnaOLV-20	ssRNA(+)	Linear (3 segment)	4.5	2023	Metagenomic sequencing	Unknown	N/A	N/A	N/A	N/A	ixodes persulcatus		China	154
Ourlivirales	Botourmiaviridae	Ourmiavirus	erysiphe necator associated ourmia-like virus 48	EnaOLV-48	ssRNA(+)	Linear (3 segment)	4.5	2023	Metagenomic sequencing	Unknown	N/A	N/A	N/A	N/A	ixodes persulcatus		China	154
Ourlivirales	Botourmiaviridae	Unclassified	Guyuan Botou tick virus 1	GyBTV-1	ssRNA(+)	Linear (3 segment)	4.5	2023	Metagenomic sequencing	Unknown	N/A	N/A	N/A	N/A	Haemaphysalis longicornis		China	154
Ourlivirales	Botourmiaviridae	Scleroulivirus	plasmopara viticola lesion associated ourmia-like virus 44	PvlOLV-44	ssRNA(+)	Linear (3 segment)	4.5	2023	Metagenomic sequencing	Unknown	N/A	N/A	N/A	N/A	Haemaphysalis longicornis		China	154
Ourlivirales	Botourmiaviridae	Ourmiavirus	erysiphe necator associated ourmia-like virus 35	EnaOLV-35	ssRNA(+)	Linear (3 segment)	4.5	2023	Metagenomic sequencing	Unknown	N/A	N/A	N/A	N/A	Haemaphysalis longicornis		China	154
Ourlivirales	Botourmiaviridae	Unclassified	Jinan Botou tick virus 2	JnBTV-2	ssRNA(+)	Linear (3 segment)	4.5	2023	Metagenomic sequencing	Unknown	N/A	N/A	N/A	N/A	Haemaphysalis longicornis		China	154
Ourlivirales	Botourmiaviridae	Ourmiavirus	erysiphe necator associated ourmia-like virus 61	EnaOLV-61	ssRNA(+)	Linear (3 segment)	4.5	2023	Metagenomic sequencing	Unknown	N/A	N/A	N/A	N/A	Haemaphysalis longicornis		China	154
Ourlivirales	Botourmiaviridae	Scleroulivirus	plasmopara viticola lesion associated ourmia-like virus 68	PvlOLV-68	ssRNA(+)	Linear (3 segment)	4.5	2023	Metagenomic sequencing	Unknown	N/A	N/A	N/A	N/A	Rhipicephalus turanicus		China	154
Ourlivirales	Botourmiaviridae	Gammascleroulivirus	plasmopara viticola lesion associated ourmia-like virus 50	PvlOLV-50	ssRNA(+)	Linear (3 segment)	4.5	2023	Metagenomic sequencing	Unknown	N/A	N/A	N/A	N/A	Hyalomma isaaci,Rhipicephalus microplus		China	154
Ourlivirales	Botourmiaviridae	Scleroulivirus	soybean leaf-associated ourmiavirus 2	SLAOV-2	ssRNA(+)	Linear (3 segment)	4.5	2023	Metagenomic sequencing	Unknown	N/A	N/A	N/A	N/A	Haemaphysalis montgomeryi		China	154
Ourlivirales	Botourmiaviridae	Betascleroulivirus	plasmopara viticola lesion associated ourmia-like virus 38	PvlOV-38	ssRNA(+)	Linear (3 segment)	4.5	2023	Metagenomic sequencing	Unknown	N/A	N/A	N/A	N/A	Haemaphysalis montgomeryi		China	154
Ourlivirales	Botourmiaviridae	Unclassified	Lijiang Botou tick virus 1	LBTV-1	ssRNA(+)	Linear (3 segment)	4.5	2023	Metagenomic sequencing	Unknown	N/A	N/A	N/A	N/A	Haemaphysalis montgomeryi		China	154
Ourlivirales	Botourmiaviridae	Botoulivirus	botrytis cinerea ourmia-like virus 14	BCOLV-14	ssRNA(+)	Linear (3 segment)	4.5	2023	Metagenomic sequencing	Unknown	N/A	N/A	N/A	N/A	Haemaphysalis montgomeryi		China	154
Ourlivirales	Botourmiaviridae	Ourmiavirus	erysiphe necator associated ourmia-like virus 17	EnaOVV-17	ssRNA(+)	Linear (3 segment)	4.5	2023	Metagenomic sequencing	Unknown	N/A	N/A	N/A	N/A	Haemaphysalis montgomeryi		China	154
Ourlivirales	Botourmiaviridae	Betascleroulivirus	plasmopara viticola lesion associated ourmia-like virus 42	PvlOVV-42	ssRNA(+)	Linear (3 segment)	4.5	2023	Metagenomic sequencing	Unknown	N/A	N/A	N/A	N/A	Rhipicephalus microplus		China	154
Ourlivirales	Botourmiaviridae	Ourmiavirus	erysiphe necator associated ourmia-like virus 55	EnaOVV-55	ssRNA(+)	Linear (3 segment)	4.5	2023	Metagenomic sequencing	Unknown	N/A	N/A	N/A	N/A	Rhipicephalus microplus		China	154
Ourlivirales	Botourmiaviridae	Ourmiavirus	apple ourmia-like virus 1	AOLV-1	ssRNA(+)	Linear (3 segment)	4.5	2023	Metagenomic sequencing	Unknown	N/A	N/A	N/A	N/A	Rhipicephalus microplus		China	154
Ourlivirales	Botourmiaviridae	Betascleroulivirus	plasmopara viticola lesion associated ourmia-like virus 39	PvlOVV-39	ssRNA(+)	Linear (3 segment)	4.5	2023	Metagenomic sequencing	Unknown	N/A	N/A	N/A	N/A	Rhipicephalus microplus		China	154
Ourlivirales	Botourmiaviridae	Penoulivirus	phaeoacremonium minimum ourmia-like virus 1	PMOLV-1	ssRNA(+)	Linear (3 segment)	4.5	2023	Metagenomic sequencing	Unknown	N/A	N/A	N/A	N/A	Haemaphysalis longicornis		China	154
Ourlivirales	Botourmiaviridae	Penoulivirus	plasmopara viticola lesion associated ourmia-like virus 82	PvlOVV-82	ssRNA(+)	Linear (3 segment)	4.5	2023	Metagenomic sequencing	Unknown	N/A	N/A	N/A	N/A	Haemaphysalis longicornis		China	154
Patatavirales	Potyviridae	Potyvirus	papaya leaf distortion mosaic virus	PLDMV	ssRNA(+)	Linear (1 segment)	10.1	2023	Metagenomic sequencing	Unknown	N/A	N/A	N/A	N/A	Rhipicephalus microplus		China	154
Patatavirales	Potyviridae	Potyvirus	Turnip mosaic virus	TuMV	ssRNA(+)	Linear (1 segment)	9.8	2023	Metagenomic sequencing	Unknown	N/A	N/A	N/A	N/A	Haemaphysalis hystricis		China	154
Patatavirales	Potyviridae	Unclassified	Haerbin Potyv tick virus 1	HBPTV-1	ssRNA(+)	Linear (1 segment)	9.8	2023	Metagenomic sequencing	Unknown	N/A	N/A	N/A	N/A	Dermacentor silvarum		China	154
Patatavirales	Potyviridae	Potyvirus	tobacco vein banding mosaic virus	TVBMV	ssRNA(+)	Linear (1 segment)	9.6	2023	Metagenomic sequencing	Unknown	N/A	N/A	N/A	N/A	Rhipicephalus haemaphysaloides		China	154
Patatavirales	Potyviridae	Potyvirus	Zucchini yellow mosaic virus	ZYMV	ssRNA(+)	Linear (1 segment)	9.6	2023	Metagenomic sequencing	Unknown	N/A	N/A	N/A	N/A	Haemaphysalis concinna		China	154
Patatavirales	Potyviridae	Potyvirus	chilli ringspot virus	CRSV	ssRNA(+)	Linear (1 segment)	9.6	2023	Metagenomic sequencing	Unknown	N/A	N/A	N/A	N/A	Haemaphysalis concinna		China	154
Piccovirales	Parvoviridae	Copiparvovirus	Roe deer copiparvovirus	RDCV	ssDNA	Linear (1 segment)	6.3	2019	Metagenomic sequencing	Unknown	N/A	N/A	N/A	N/A	ixodes ricinus		Belgium	518
Piccovirales	Parvoviridae	Unclassified	lone star tick densovirus 1	LSTDV-1	ssDNA	Linear (1 segment)	4.4	2018	Metagenomic sequencing	Unknown	N/A	N/A	N/A	N/A	Amblyomma americanum		USA	407
Piccovirales	Parvoviridae	Tetraparvovirus	bovine hokovirus 2	BHV	ssDNA	Linear (1 segment)	5.2	2016	Metagenomic sequencing	Unknown	N/A	cattle	N/A	N/A	Rhipicephalus microplus	Cattle	China ,USA	430, 519
Picornavirales	Dicistroviridae	Unclassified	lone star tick dicistrovirus	LSTDV	ssRNA(+)	Linear (1 segment)	9	2018	Metagenomic sequencing	Unknown	N/A	N/A	N/A	N/A	Amblyomma americanum		USA	407
Picornavirales	Iflaviridae	Iflavirus	ixodes holocyclus iflavirus isolate 1	IHIV-1	ssRNA(+)	Linear (1 segment)	9	2018	Metagenomic sequencing	Unknown	N/A	N/A	N/A	N/A	ixodes holocyclus		Australia	520
Picornavirales	Iflaviridae	Iflavirus	Rondonia iflavirus 1	RIV-1	ssRNA(+)	Linear (1 segment)	9.5	2020	Metagenomic sequencing	Unknown	N/A	N/A	N/A	N/A	Antricola delacruzi		Brazil	186
Picornavirales	Iflaviridae	Iflavirus	Rondonia iflavirus 2	RIV-2	ssRNA(+)	Linear (1 segment)	8.8	2020	Metagenomic sequencing	Unknown	N/A	N/A	N/A	N/A	Antricola delacruzi		Brazil	186
Picornavirales	Picornaviridae	Cardiovirus	Sikhote-Alin virus	SAV	ssRNA(+)	Linear (1 segment)	8	2018	ELISA/Antigen detection/IFA/other seroligical assays	Unknown	N/A	N/A	N/A	N/A	ixodes persulcatus		Russia	521
Picornavirales	Picornaviridae	Cardiovirus	Syr-Darya Valley Fever virus	SDVFV	ssRNA(+)	Linear (1 segment)	8	1973	ELISA/Antigen detection/IFA/other seroligical assays	Unknown	N/A	N/A	N/A	N/A	Hyalomma Asiaticum,Dermacentor daghestanicus		Kazakhstan ,Turkmenistan	522-524
Picornavirales	Unclassified	Unclassified	blacklegged tick picorna-like virus 1	BLTPLV-1	ssRNA(+)	Linear (1 segment)	8	2018	Metagenomic sequencing	Unknown	N/A	N/A	N/A	N/A	ixodes scapularis		USA	407
Picornavirales	Unclassified	Unclassified	blacklegged tick picorna-like virus 2	BLTPLV-2	ssRNA(+)	Linear (1 segment)	8	2018	Metagenomic sequencing	Unknown	N/A	N/A	N/A	N/A	ixodes scapularis		USA	407
Picornavirales	Dicistroviridae	Unclassified	Maanshan Dicis tick virus 1	MaDTV-1	ssRNA(+)	Linear (1 segment)	8.8	2023	Metagenomic sequencing	Unknown	N/A	N/A	N/A	N/A	Haemaphysalis longicornis		China	154
Picornavirales	Dicistroviridae	Cripavirus	aphid lethal paralysis virus	ALPV	ssRNA(+)	Linear (1 segment)	9.8	2023	Metagenomic sequencing	Unknown	N/A	N/A	N/A	N/A	Haemaphysalis longicornis		China	154
Picornavirales	Dicistroviridae	Cripavirus	bactrocera dorsalis cripavirus	BDCV	ssRNA(+)	Linear (1 segment)	9.4	2023	Metagenomic sequencing	Unknown	N/A	N/A	N/A	N/A	Haemaphysalis longicornis		China	154
Picornavirales	Dicistroviridae	Unclassified	Suizhou Dicis tick virus 1	SzDTV-1	ssRNA(+)	Linear (1 segment)	9.2	2023	Metagenomic sequencing	Unknown	N/A	N/A	N/A	N/A	Haemaphysalis longicornis		China	154
Picornavirales	Dicistroviridae	Unclassified	Zhangzhou Dicis tick virus 2	ZzDTV-2	ssRNA(+)	Linear (1 segment)	9	2023	Metagenomic sequencing	Unknown	N/A	N/A	N/A	N/A	Rhipicephalus sanguineus		China	154
Picornavirales	Dicistroviridae	Unclassified	Tongren Dicis tick virus 1	TrDTV-1	ssRNA(+)	Linear (1 segment)	9	2023	Metagenomic sequencing	Unknown	N/A	N/A	N/A	N/A	Haemaphysalis hystricis		China	154
Picornavirales	Dicistroviridae	Unclassified	Tongren Dicis tick virus 2	TrDTV-2	ssRNA(+)	Linear (1 segment)	9	2023	Metagenomic sequencing	Unknown	N/A	N/A	N/A	N/A	Haemaphysalis hystricis		China	154
Picornavirales	Dicistroviridae	Unclassified	procambarus clarkii dicistro-like virus	PCDV	ssRNA(+)	Linear (1 segment)	9	2023	Metagenomic sequencing	Unknown	N/A	N/A	N/A	N/A	Haemaphysalis hystricis		China	154
Picornavirales	Dicistroviridae	Cripavirus	rhopalosiphum padi virus	RPV	ssRNA(+)	Linear (1 segment)	9	2023	Metagenomic sequencing	Unknown	N/A	N/A	N/A	N/A	Haemaphysalis longicornis		China	154
Picornavirales	Dicistroviridae	Unclassified	Hulunbuir Dicis tick virus 1	HlbDTV-1	ssRNA(+)	Linear (1 segment)	9	2023	Metagenomic sequencing	Unknown	N/A	N/A	N/A	N/A	Dermacentor silvarum		China	154
Picornavirales	Iflaviridae	Unclassified	Nanning Iflav tick virus 1	NnITV-1	ssRNA(+)	Linear (1 segment)	9.8	2023	Metagenomic sequencing	Unknown	N/A	N/A	N/A	N/A	Amblyomma testudinarium,Amblyomma varanense,Amblyomma javanense,Haemaphysalis longicornis		China	154
Picornavirales	Iflaviridae	Unclassified	Linzhi Iflav tick virus 1	LzITV-1	ssRNA(+)	Linear (1 segment)	8.3	2023	Metagenomic sequencing	Unknown	N/A	N/A	N/A	N/A	ixodes ovatus		China	154
Picornavirales	Iflaviridae	Unclassified	Lhasa Iflav tick virus 1	LhITV-1	ssRNA(+)	Linear (1 segment)	9.4	2023	Metagenomic sequencing	Unknown	N/A	N/A	N/A	N/A	Ornithodoros lahorensis		China	154
Picornavirales	Iflaviridae	Unclassified	Tongren Iflav tick virus 1	TrITV-1	ssRNA(+)	Linear (1 segment)	9.3	2023	Metagenomic sequencing	Unknown	N/A	N/A	N/A	N/A	Haemaphysalis hystricis		China	154
Picornavirales	Iflaviridae	Unclassified	Tongren Iflav tick virus 2	TrITV-2	ssRNA(+)	Linear (1 segment)	9.3	2023	Metagenomic sequencing	Unknown	N/A	N/A	N/A	N/A	Haemaphysalis hystricis		China	154
Picornavirales	Iflaviridae	Unclassified	Daqing Iflav tick virus 1	DqITV-1	ssRNA(+)	Linear (1 segment)	9.6	2023	Metagenomic sequencing	Unknown	N/A	N/A	N/A	N/A	Dermacentor nuttalli		China	154
Picornavirales	Iflaviridae	Unclassified	Dali Iflav tick virus 1	DlITV-1	ssRNA(+)	Linear (1 segment)	9	2023	Metagenomic sequencing	Unknown	N/A	N/A	N/A	N/A	Rhipicephalus microplus,Dermacentor steini,Haemaphysalis hystricis,Haemaphysalis montgomeryi		China	154
Picornavirales	Iflaviridae	Unclassified	Luoyang Iflav tick virus 1	LyITV-1	ssRNA(+)	Linear (1 segment)	9	2023	Metagenomic sequencing	Unknown	N/A	N/A	N/A	N/A	Haemaphysalis longicornis		China	154
Picornavirales	Iflaviridae	Unclassified	Huanggang Iflav tick virus 1	HgITV-1	ssRNA(+)	Linear (1 segment)	9	2023	Metagenomic sequencing	Unknown	N/A	N/A	N/A	N/A	Rhipicephalus microplus		China	154
Picornavirales	Iflaviridae	Unclassified	Nanchang Iflav tick virus 1	NcITV-1	ssRNA(+)	Linear (1 segment)	9	2023	Metagenomic sequencing	Unknown	N/A	N/A	N/A	N/A	Haemaphysalis yeni		China	154
Picornavirales	Picornaviridae	Unclassified	Jinan Picor tick virus 1	JnPTV-1	ssRNA(+)	Linear (1 segment)	10.4	2023	Metagenomic sequencing	Unknown	N/A	N/A	N/A	N/A	Haemaphysalis longicornis		China	154
Picornavirales	Unclassified	Unclassified	Beijing Picor tick virus 1	BjPTV-1	ssRNA(+)	Linear (1 segment)	7.4	2023	Metagenomic sequencing	Unknown	N/A	N/A	N/A	N/A	Haemaphysalis longicornis		China	154
Reovirales	Sedoreoviridae	Coltivirus	Colorado tick fever virus	CTFV	dsRNA	Linear (12 segment)	29	1950	ELISA/Antigen detection/IFA/other seroligical assays	Zoonotic disease	Colorado tick fever	human,Sheep,rodents	fever,chills,headaches,pain behind the eyes,light sensitivity,muscle pain,generalized malaise,abdominal pain,hepatosplenomegaly,nausea and vomiting	N/A	Dermacentor andersoni,Dermacentor occidentalis,Dermacentor albipictus,ixodes Ricinus,Dermacentor variabilis,Dermacentor arumapertus,Haemaphysalis leporispalustris,Ornithodoros lagophilus,ixodes sculptus,ixodes spinipalpis,ixodes persulcatus		USA,Canada	525-537
Reovirales	Sedoreoviridae	Coltivirus	Eyach virus	EYAV	dsRNA	Linear (12 segment)	29	1972	Viral neutralization assay	Zoonotic disease	N/A	Human,rodents,deer,caprines	N/A	N/A	ixodes Ricinus,ixodes ventalloi		Czech Republic,France ,Germany	539-541
Reovirales	Sedoreoviridae	Coltivirus	Karyana virus	KARV	dsRNA	Linear (12 segment)	29	2019	Isolation with sequence comfirmation	Unknown	N/A	N/A	N/A	N/A	Hyalomma anatolicum		India	542
Reovirales	Sedoreoviridae	Coltivirus	Kundal virus	KUNDV	dsRNA	Linear (12 segment)	29	2019	Isolation with sequence comfirmation	Unknown	N/A	N/A	N/A	N/A	Hyalomma anatolicum		India	542
Reovirales	Sedoreoviridae	Coltivirus	Tarumizu tick virus	TATV	dsRNA	Linear (12 segment)	29	2017	Isolation with sequence comfirmation	Unknown			N/A	N/A	Haemaphysalis flava		Japan	543
Reovirales	Sedoreoviridae	Coltivirus	Vaeroy virus	VRV	dsRNA	Linear (12 segment)	29	1986	N/A	Unknown	N/A	N/A	N/A	N/A	ixodes uriae	seabird	Norway	76
Reovirales	Sedoreoviridae	Orbivirus	Above Maiden virus	ABMAV	dsRNA	Linear (10 segment)	19	1994	N/A	Unknown	N/A	N/A	N/A	N/A	ixodes uriae	seabird	Scotlan	76
Reovirales	Sedoreoviridae	Orbivirus	Aniva Virus	ANIV	dsRNA	Linear (10 segment)	19	1971	ELISA/Antigen detection/IFA/other seroligical assays	Unknown	N/A	N/A	N/A	N/A	ixodes uriae		Russia	76
Reovirales	Sedoreoviridae	Orbivirus	Arbroath virus	ARTHV	dsRNA	Linear (10 segment)	19	1985	ELISA/Antigen detection/IFA/other seroligical assays	Unknown	N/A	N/A	N/A	N/A	ixodes uriae		Scotland	76, 544
Reovirales	Sedoreoviridae	Orbivirus	Baku virus	BAKV	dsRNA	Linear (10 segment)	19	1970	ELISA/Antigen detection/IFA/other seroligical assays	Unknown	N/A	N/A	N/A	N/A	Ornithodoros capensis,Hyalomma marginatum		Azerbaijan ,Turkmenistan ,Uzbekistan	76, 545
Reovirales	Sedoreoviridae	Orbivirus	Bauline virus	BAUV	dsRNA	Linear (10 segment)	19	1973	Viral neutralization assay	Unknown	N/A	N/A	N/A	N/A	ixodes uriae		Canada	546
Reovirales	Sedoreoviridae	Orbivirus	Broadhaven virus	BHVNV	dsRNA	Linear (10 segment)	19	1986	ELISA/Antigen detection/IFA/other seroligical assays	N/A	N/A	N/A	N/A	N/A	ixodes uriae		Scotland	547, 548
Reovirales	Sedoreoviridae	Orbivirus	Cape Wrath virus	CWV	dsRNA	Linear (10 segment)	19	1976	ELISA/Antigen detection/IFA/other seroligical assays	Unknown	N/A	N/A	N/A	N/A	ixodes uriae		Great Britain,Canada,Scotland	356, 549, 550
Reovirales	Sedoreoviridae	Orbivirus	Chenuda virus	CHUV	dsRNA	Linear (10 segment)	19	1954	ELISA/Antigen detection/IFA/other seroligical assays	Zoonotic disease	N/A	Antibody: camel,buffalo,pig,dog,donkey,rodent	N/A	N/A	Argas hermanni,Hyalomma asiaticum		Egypt,South Africa,Uzbekistan	76, 551
Reovirales	Sedoreoviridae	Orbivirus	Chobar Gorge virus	CGV	dsRNA	Linear (10 segment)	19	1970	ELISA/Antigen detection/IFA/other seroligical assays	Unknown	N/A	Antibody: cattle,horses,sheep,buffalo,humans	N/A	N/A	Ornithodoros sp.		Nepal	552
Reovirales	Sedoreoviridae	Orbivirus	Colony B North virus	CLNBV	dsRNA	Linear (10 segment)	19	1994	N/A	Unknown	N/A	N/A	N/A	N/A	ixodes uriae	seabird	Scotlan	76
Reovirales	Sedoreoviridae	Orbivirus	Colony virus	CLNV	dsRNA	Linear (10 segment)	19	1993	N/A	Unknown	N/A	N/A	N/A	N/A	ixodes uriae	seabird	Scotlan	76
Reovirales	Sedoreoviridae	Orbivirus	Ellidaey virus	ELLDV	dsRNA	Linear (10 segment)	19	1986	N/A	Unknown	N/A	N/A	N/A	N/A	ixodes uriae	seabird	Ireland	76
Reovirales	Sedoreoviridae	Orbivirus	Foula virus	FOUV	dsRNA	Linear (10 segment)	19	1986	N/A	Unknown	N/A	N/A	N/A	N/A	ixodes uriae	seabird	Scotlan	76
Reovirales	Sedoreoviridae	Orbivirus	Great Island virus	GIV	dsRNA	Linear (10 segment)	19	1973	ELISA/Antigen detection/IFA/other seroligical assays	Unknown	N/A	N/A	N/A	N/A	ixodes uriae		Canada	76, 552, 553
Reovirales	Sedoreoviridae	Orbivirus	Huacho virus	HUAV	dsRNA	Linear (10 segment)	19	1967	ELISA/Antigen detection/IFA/other seroligical assays	Unknown	N/A	N/A	N/A	N/A	Ornithodoros amblus	seabird	Peru	552
Reovirales	Sedoreoviridae	Orbivirus	Kala Iris virus	KIV	dsRNA	Linear (10 segment)	19	1981	ELISA/Antigen detection/IFA/other seroligical assays	Unknown	N/A	N/A	N/A	N/A	Ornithodoros maritimus		Morocco	554
Reovirales	Sedoreoviridae	Orbivirus	Kemerovo virus	KEMV	dsRNA	Linear (10 segment)	19	1963	ELISA/Antigen detection/IFA/other seroligical assays	Zoonotic disease	N/A	human,horse,cattle,goat,rodents,birds	N/A	N/A	ixodes persulcatus,ixodes Ricinus,Dermacentor reticulatus,ixodes pavlovskyi		Russia ,Kazakhstan ,Romania	555-560
Reovirales	Sedoreoviridae	Orbivirus	Kenai virus	KENV	dsRNA	Linear (10 segment)	19	1974	N/A	Unknown	N/A	N/A	N/A	N/A	ixodes signatus	seabird	USA	76
Reovirales	Sedoreoviridae	Orbivirus	Kharagysh virus	KHGAV	dsRNA	Linear (10 segment)	19	1972	ELISA/Antigen detection/IFA/other seroligical assays	N/A	N/A	N/A	N/A	N/A	ixodes Ricinus		Moldova	561
Reovirales	Sedoreoviridae	Orbivirus	Lake Clarendon virus	LCV	dsRNA	Linear (10 segment)	19	1984	ELISA/Antigen detection/IFA/other seroligical assays	Unknown	N/A	N/A	N/A	N/A	Argas robertsi	Cattle	Australia	562, 563
Reovirales	Sedoreoviridae	Orbivirus	Lipovnik virus	LIPV	dsRNA	Linear (10 segment)	19	1963	ELISA/Antigen detection/IFA/other seroligical assays	Zoonotic disease	N/A	human,horse,cattle,goat,rodents,birds	N/A	N/A	ixodes Ricinus		Slovakia ,Czech Republic	553, 564
Reovirales	Sedoreoviridae	Orbivirus	Matucare virus	MACV	dsRNA	Linear (10 segment)	19	1963	ELISA/Antigen detection/IFA/other seroligical assays	Unknown	N/A	N/A	N/A	N/A	Ornithodoros boliviensis		Bolivia	563, 565
Reovirales	Sedoreoviridae	Orbivirus	Mill Door virus	MILDV	dsRNA	Linear (10 segment)	19	1979	N/A	Unknown	N/A	N/A	N/A	N/A	ixodes uriae	seabird	Scotland	76, 566
Reovirales	Sedoreoviridae	Orbivirus	Mono Lake virus	MLV	dsRNA	Linear (10 segment)	19	1966	ELISA/Antigen detection/IFA/other seroligical assays	N/A	N/A	N/A	N/A	N/A	Argas cooleyi		USA	567, 568
Reovirales	Sedoreoviridae	Orbivirus	Muko virus	MUV	dsRNA	Linear (10 segment)	19	2016	Isolation with sequence comfirmation	Zoonotic disease	N/A	Human,mice	N/A	N/A	ixodes turdus		Japan	569
Reovirales	Sedoreoviridae	Orbivirus	Mykines virus	MYKV	dsRNA	Linear (10 segment)	19	1978	ELISA/Antigen detection/IFA/other seroligical assays	Unknown	N/A	N/A	N/A	N/A	ixodes uriae		Danish	76, 356
Reovirales	Sedoreoviridae	Orbivirus	North Clett virus	NOCLV	dsRNA	Linear (10 segment)	19	1981	N/A	Unknown	N/A	N/A	N/A	N/A	ixodes uriae	seabird	Scotland	76, 570
Reovirales	Sedoreoviridae	Orbivirus	Nugget virus	NUGV	dsRNA	Linear (10 segment)	19	1975	ELISA/Antigen detection/IFA/other seroligical assays	Unknown	N/A	N/A	N/A	N/A	ixodes uriae		Australia	12, 574
Reovirales	Sedoreoviridae	Orbivirus	Okhotskiy virus	OKHV	dsRNA	Linear (10 segment)	19	1972	ELISA/Antigen detection/IFA/other seroligical assays	Animal disaese	N/A	bird	N/A	N/A	ixodes uriae,ixodes putus,ixodes signatus		Russia ,Sweden,USA	76, 572, 573
Reovirales	Sedoreoviridae	Orbivirus	Saint Abb’s Head virus	SAHV	dsRNA	Linear (10 segment)	19	1980	N/A	Unknown	N/A	N/A	N/A	N/A	ixodes uriae	seabird	Scotland	76
Reovirales	Sedoreoviridae	Orbivirus	Seletar virus	SLTV	dsRNA	Linear (10 segment)	19	1961	ELISA/Antigen detection/IFA/other seroligical assays	Unknown	N/A	Antibody: cattle,camel,pigs,buffalo,rodents	N/A	N/A	Rhipicephalus microplus		Malaysia,Singapore	552
Reovirales	Sedoreoviridae	Orbivirus	Sixgun City virus	SXCV	dsRNA	Linear (10 segment)	19	1969	ELISA/Antigen detection/IFA/other seroligical assays	N/A	N/A	N/A	N/A	N/A	Argas cooleyi		USA	552
Reovirales	Sedoreoviridae	Orbivirus	St Croix River virus	SCRV	dsRNA	Linear (10 segment)	19	2001	Isolation with sequence comfirmation	Unknown	N/A	N/A	N/A	N/A	ixodes scapularis,Rhipicephalus appendiculatus,Hyalomma rufipes	deer	USA,Kenya,China	552, 574-576
Reovirales	Sedoreoviridae	Orbivirus	Thormodseyjarklettur virus	TDJV	dsRNA	Linear (10 segment)	19	1986	N/A	Unknown	N/A	N/A	N/A	N/A	ixodes uriae	seabird	Ireland	76
Reovirales	Sedoreoviridae	Orbivirus	Tindholmur virus	THV	dsRNA	Linear (10 segment)	19	1978	ELISA/Antigen detection/IFA/other seroligical assays	Unknown	N/A	N/A	N/A	N/A	ixodes uriae		Danish	76, 356
Reovirales	Sedoreoviridae	Orbivirus	Tribec virus	TRBV	dsRNA	Linear (10 segment)	19	1963	ELISA/Antigen detection/IFA/other seroligical assays	Zoonotic disease	N/A	human,horse,cattle,goat,rodents,birds	N/A	N/A	ixodes Ricinus		Slovakia ,Ukraine	76, 558, 577, 578
Reovirales	Sedoreoviridae	Orbivirus	Wad Medani virus	WMV	dsRNA	Linear (10 segment)	19	1952	ELISA/Antigen detection/IFA/other seroligical assays	Animal disaese	N/A	Antibody: cattle,camel,pigs,buffalo,rodents	N/A	N/A	Dermacentor nuttalli,Hyalomma asiaticum,Hyalomma anatolicum,Rhipicephalus sanguineus,Hyalomma marginatum,Rhipicephalus guilhoni,Rhipicephalus evertsi,Amblyomma cajennense,Rhipicephalus microplus,Rhipicephalus evertsi		Russia ,Turkmenistan,Kazakhstan,Armenia,Tajikistan ,Sudan ,India,Senegal,Mauritania,Egypt,Pakistan,Iran,Jamaica	76, 542, 579-582
Reovirales	Sedoreoviridae	Orbivirus	Xinjiang tick orbivirus	XJTOV	dsRNA	Linear (10 segment)	19	2018	PCR detection with sequence confirmation	Unknown	N/A	N/A	N/A	N/A	Hyalomma asiaticum		China	583
Reovirales	Sedoreoviridae	Orbivirus	Yaquina Head virus	YHV	dsRNA	Linear (10 segment)	19	1973	ELISA/Antigen detection/IFA/other seroligical assays	Unknown	N/A	N/A	N/A	N/A	ixodes uriae		USA	584
Reovirales	Sedoreoviridae	Orbivirus	African Horse Sickness Virus	AHSV	dsRNA	Linear (10 segment)	19.5	1935	ELISA/Antigen detection/IFA/other seroligical assays	Animal disaese	African Horse Sickness	horses,mules,donkeys	N/A	N/A	Hyalomma dromedarii,		Afghanistan,Algeria,India,Iran,Iraq,Jordan,Morocco,Namibia,Pakistan,Portugal,Spain,Tunisi,Botswana,Cyprus ,Eritrea ,Eswatini,Ethiopia,Gambia,Lebanon,Mauritania,Senegal,Somalia,South Africa,Syria,Turkey,Zambia,Zimbabwe	585-586
Reovirales	Unclassified	Unclassified	Essaouria virus	ESRV	dsRNA	NA	NA	1979		Unknown	N/A	N/A	N/A	N/A	Ornithodoros maritimus		Morocco	587
Reovirales	Unclassified	Unclassified	Tongren Reovi tick virus 1	TrRVTV-1	dsRNA	NA	NA	2023	Metagenomic sequencing	Unknown	N/A	N/A	N/A	N/A	Haemaphysalis hystricis		China	154
Reovirales	Unclassified	Unclassified	Nanning Reovi tick virus 1	NTRtV-1	dsRNA	NA	NA	2023	Metagenomic sequencing	Unknown	N/A	N/A	N/A	N/A	Amblyomma javanense		China	154
Reovirales	Unclassified	Unclassified	Zhangjiakou Reovi tick virus 1	ZjkRVTV-1	dsRNA	NA	NA	2023	Metagenomic sequencing	Unknown	N/A	N/A	N/A	N/A	Dermacentor silvarum		China	154
Reovirales	Unclassified	Unclassified	Haerbin Reovi tick virus 1	HBRTV-1	dsRNA	NA	NA	2023	Metagenomic sequencing	Unknown	N/A	N/A	N/A	N/A	ixodes persulcatus		China	154
Reovirales	Unclassified	Unclassified	Yanbian Reovi tick virus 1	YBRVTV-1	dsRNA	NA	NA	2023	Metagenomic sequencing	Unknown	N/A	N/A	N/A	N/A	Haemaphysalis concinna		China	154
Reovirales	Unclassified	Unclassified	Yanbian Reovi tick virus 2	YBRVTV-2	dsRNA	NA	NA	2023	Metagenomic sequencing	Unknown	N/A	N/A	N/A	N/A	ixodes persulcatus		China	154
Reovirales	Unclassified	Unclassified	Yanbian Reovi tick virus 3	YBRVTV-3	dsRNA	NA	NA	2023	Metagenomic sequencing	Unknown	N/A	N/A	N/A	N/A	ixodes persulcatus		China	154
Reovirales	Unclassified	Unclassified	Yanbian Reovi tick virus 4	YBRVTV-4	dsRNA	NA	NA	2023	Metagenomic sequencing	Unknown	N/A	N/A	N/A	N/A	Dermacentor silvarum,Haemaphysalis concinna		China	154
Reovirales	Unclassified	Unclassified	Kashgar Reovi tick virus 1	KSRTV-1	dsRNA	NA	NA	2023	Metagenomic sequencing	Unknown	N/A	N/A	N/A	N/A	Rhipicephalus turanicus		China	154
Reovirales	Unclassified	Unclassified	Beijing Reovi tick virus 1	BjRTV-1	dsRNA	NA	NA	2023	Metagenomic sequencing	Unknown	N/A	N/A	N/A	N/A	Haemaphysalis longicornis		China	154
Reovirales	Spinareoviridae	Unclassified	Lishui pangolin virus	LsPV	dsRNA	NA	NA	2023	Metagenomic sequencing	Unknown	N/A	N/A	N/A	N/A	Amblyomma testudinarium		China	154
Reovirales	Unclassified	Unclassified	Tongren Reovi tick virus 2	TrRTV-2	dsRNA	NA	NA	2023	Metagenomic sequencing	Unknown	N/A	N/A	N/A	N/A	Haemaphysalis sp.		China	154
Reovirales	Unclassified	Unclassified	Nanning Reovi tick virus 2	NnRTV-2	dsRNA	NA	NA	2023	Metagenomic sequencing	Unknown	N/A	N/A	N/A	N/A	Amblyomma javanense		China	154
Reovirales	Unclassified	Unclassified	Haerbin Reovi tick virus 2	HeRTV-2	dsRNA	NA	NA	2023	Metagenomic sequencing	Unknown	N/A	N/A	N/A	N/A	ixodes persulcatus		China	154
Sobelivirales	Solemoviridae	Sobemovirus	Artemisia virus A	ArV-A	ssRNA(+)	Linear (1 segment)	4.2	2023	Metagenomic sequencing	Unknown	N/A	N/A	N/A	N/A	Haemaphysalis longicornis		China	154
Sobelivirales	Solemoviridae	Unclassified	Pingliang Solem tick virus 1	PlSTV-1	ssRNA(+)	Linear (1 segment)	4.2	2023	Metagenomic sequencing	Unknown	N/A	N/A	N/A	N/A	Haemaphysalis longicornis		China	154
Sobelivirales	Solemoviridae	Unclassified	Pingliang Solem tick virus 2	PlSTV-2	ssRNA(+)	Linear (1 segment)	4.2	2023	Metagenomic sequencing	Unknown	N/A	N/A	N/A	N/A	Haemaphysalis longicornis		China	154
Stellavirales	Aspiviridae	Unclassified	Zhangzhou tick virus 5	ZzTV-5	ssRNA(+)	Linear (4 segment)	12	2023	Metagenomic sequencing	Unknown	N/A	N/A	N/A	N/A	Rhipicephalus sanguineus		China	154
Stellavirales	Aspiviridae	Unclassified	Bangxi tick virus 1	BxTV-1	ssRNA(+)	Linear (4 segment)	12	2023	Metagenomic sequencing	Unknown	N/A	N/A	N/A	N/A	Rhipicephalus haemaphysaloides		China	154
Stellavirales	Aspiviridae	Unclassified	Haerbin tick virus 3	HeTV-3	ssRNA(+)	Linear (4 segment)	12	2023	Metagenomic sequencing	Unknown	N/A	N/A	N/A	N/A	Dermacentor silvarum		China	154
Stellavirales	Astroviridae	Unclassified	Murine astrovirus	MuATV	ssRNA(+)	Linear (1 segment)	7	2023	Metagenomic sequencing	Unknown	N/A	N/A	N/A	N/A	Haemaphysalis longicornis		China	154
Stellavirales	Astroviridae	Unclassified	Luoyang tick virus 1	LyTV-1	ssRNA(+)	Linear (1 segment)	7	2023	Metagenomic sequencing	Unknown	N/A	N/A	N/A	N/A	Haemaphysalis longicornis		China	154
Tolivirales	unclassified Tolivirales	Unclassified	Norway luteo-like virus 1	NLLV-1	ssRNA(+)	Linear (1 segment)	5.5	2017	Metagenomic sequencing	Unknown	N/A	N/A	N/A	N/A	ixodes ricinus		Norway	315
Tolivirales	unclassified Tolivirales	Unclassified	Norway luteo-like virus 2	NLLV-2	ssRNA(+)	Linear (1 segment)	5.5	2017	Metagenomic sequencing	Unknown	N/A	N/A	N/A	N/A	ixodes persulcatus,ixodes ricinus		Norway	315
Tolivirales	unclassified Tolivirales	Unclassified	Norway luteo-like virus 3	NLLV-3	ssRNA(+)	Linear (1 segment)	5.5	2017	Metagenomic sequencing	Unknown	N/A	N/A	N/A	N/A	ixodes ricinus		Norway	315
Tolivirales	unclassified Tolivirales	Unclassified	Norway luteo-like virus 4	NLLV-4	ssRNA(+)	Linear (1 segment)	5.5	2017	Metagenomic sequencing	Unknown	N/A	N/A	N/A	N/A	ixodes ricinus		Norway	315
Tolivirales	Tombusviridae	Unclassified	Paradise bay virus	PBV	ssRNA(+)	Linear (1 segment)	5.5	2020	Metagenomic sequencing	Unknown	N/A	N/A	N/A	N/A	ixodes uriae		Antarctica	15
Tolivirales	Tombusviridae	Unclassified	Upmeje virus	UPMV	ssRNA(+)	Linear (1 segment)	5.5	2020	Metagenomic sequencing	Unknown	N/A	N/A	N/A	N/A	ixodes uriae		Sweden	15
Tolivirales	Tombusviridae	Unclassified	Nanning Tombu tick virus 1	NnTBTV-1	ssRNA(+)	Linear (1 segment)	5.5	2023	Metagenomic sequencing	Unknown	N/A	N/A	N/A	N/A	Rhipicephalus sanguineus		China	154
Tolivirales	Tombusviridae	Unclassified	Brassica caulorapa tombusvirus	BCTV	ssRNA(+)	Linear (1 segment)	5.5	2023	Metagenomic sequencing	Unknown	N/A	N/A	N/A	N/A	Haemaphysalis longicornis		China	154
Tolivirales	Tombusviridae	Unclassified	Zizania latifolia tombusvirus	ZLaTV	ssRNA(+)	Linear (1 segment)	5.3	2023	Metagenomic sequencing	Unknown	N/A	N/A	N/A	N/A	Haemaphysalis longicornis		China	154
Tolivirales	Tombusviridae	Unclassified	Yanbian Tombu tick virus 1	YbTBTV-1	ssRNA(+)	Linear (1 segment)	5.3	2023	Metagenomic sequencing	Unknown	N/A	N/A	N/A	N/A	ixodes persulcatus		China	154
Tolivirales	Tombusviridae	Unclassified	Taian Tombu tick virus 1	TaTTV-1	ssRNA(+)	Linear (1 segment)	5.3	2023	Metagenomic sequencing	Unknown	N/A	N/A	N/A	N/A	Haemaphysalis concinna,Haemaphysalis longicornis		China	154
Tolivirales	Tombusviridae	Unclassified	Pingliang Tombu tick virus 1	PlTBV-2	ssRNA(+)	Linear (1 segment)	5.3	2023	Metagenomic sequencing	Unknown	N/A	N/A	N/A	N/A	Haemaphysalis longicornis		China	154
Tolivirales	Tombusviridae	Unclassified	plasmopara viticola lesion associated tombus-like virus 2	PvLTLV-2	ssRNA(+)	Linear (1 segment)	5.5	2023	Metagenomic sequencing	Unknown	N/A	N/A	N/A	N/A	Haemaphysalis longicornis		China	154
Tymovirales	Tymoviridae	Tymovirus	cattle tick tymovirus-like virus 1	CTTLV	ssRNA(+)	Linear (1 segment)	6.5	2019	Metagenomic sequencing	Unknown	N/A	N/A	N/A	N/A	Rhipicephalus microplus		Trinidad and Tobag	136
Tymovirales	Unclassified	Unclassified	Guarapuava tymovirus-like 1	GTLV-1	ssRNA(+)	Linear (1 segment)	6.5	2018	Metagenomic sequencing	Unknown	N/A	N/A	N/A	N/A	Rhipicephalus microplus		Brazil	446
Tymovirales	Unclassified	Unclassified	Guarapuava tymovirus-like 2	GTLV-2	ssRNA(+)	Linear (1 segment)	6.5	2018	Metagenomic sequencing	Unknown	N/A	N/A	N/A	N/A	Rhipicephalus microplus		Brazil	446
Tymovirales	Unclassified	Unclassified	Guarapuava tymovirus-like 3	GTLV-3	ssRNA(+)	Linear (1 segment)	6.5	2018	Metagenomic sequencing	Unknown	N/A	N/A	N/A	N/A	Rhipicephalus microplus		Brazil	446
Tymovirales	Alphaflexiviridae	Unclassified	Hulunbuir Alpha tick virus 1	HBATV-1	ssRNA(+)	Linear (1 segment)	6	2023	Metagenomic sequencing	Unknown	N/A	N/A	N/A	N/A	Dermacentor silvarum		China	154
Tymovirales	Deltaflexiviridae	Deltaflexivirus	erysiphe necator associated deltaflexivirus 4	EnaDfV-4	ssRNA(+)	Linear (1 segment)	8.4	2023	Metagenomic sequencing	Unknown	N/A	N/A	N/A	N/A	Dermacentor silvarum		China	154
Tymovirales	Deltaflexiviridae	Deltaflexivirus	Agrostis stolonifera deltaflexivirus 1	AsTV-1	ssRNA(+)	Linear (1 segment)	8.4	2023	Metagenomic sequencing	Unknown	N/A	N/A	N/A	N/A	ixodes persulcatus,Haemaphysalis longicornis		China	154
Tymovirales	Deltaflexiviridae	Unclassified	Qingyuan Delta tick virus 1	QyDTV-1	ssRNA(+)	Linear (1 segment)	9.7	2023	Metagenomic sequencing	Unknown	N/A	N/A	N/A	N/A	Hyalomma asiaticum		China	154
Tymovirales	Deltaflexiviridae	Unclassified	alternaria alternata deltaflexivirus 1	AADFV-1	ssRNA(+)	Linear (1 segment)	8.4	2023	Metagenomic sequencing	Unknown	N/A	N/A	N/A	N/A	Haemaphysalis longicornis		China	154
Tymovirales	Tymoviridae	Unclassified	Nanning tick virus 2	NnTV-2	ssRNA(+)	Linear (1 segment)	7.5	2023	Metagenomic sequencing	Unknown	N/A	N/A	N/A	N/A	Amblyomma varanense		China	154
Tymovirales	Unclassified	Unclassified	Wuhu tick virus 1	WhuTV-1	ssRNA(+)	Linear (1 segment)	7.6	2023	Metagenomic sequencing	Unknown	N/A	N/A	N/A	N/A	ixodes persulcatus		China	154
unassigned to orders	Anelloviridae	Thetatorquevirus	Nayun tick torquevirus	NyTTV	ssDNA	Circular	3	2016	Metagenomic sequencing	Unknown	N/A	N/A	N/A	N/A	Rhipicephalus sanguineus		China	314
unassigned to orders	Anelloviridae	Thetatorquevirus	tick associated torque teno virus	TATTV	ssDNA	Circular	3	2018	Metagenomic sequencing	Unknown	N/A	N/A	N/A	N/A	Dermacentor variabilis		USA	496
Unclassified viruses	Unclassified	Unclassified	American dog tick-associated virus 1	ADTAV-1	RNA	NA	NA	2018	Metagenomic sequencing	Unknown	N/A	N/A	N/A	N/A	Dermacentor variabilis		USA	407
Unclassified viruses	Unclassified	Unclassified	American dog tick-associated virus 2	ADTAV-2	RNA	NA	NA	2018	Metagenomic sequencing	Unknown	N/A	N/A	N/A	N/A	Dermacentor variabilis		USA	407
Unclassified viruses	Unclassified	Unclassified	Aride virus	ARDV	RNA	NA	NA	1976	ELISA/Antigen detection/IFA/other seroligical assays	Unknown	N/A	N/A	N/A	N/A	Amblyomma toculosum		Seychelles	588
Unclassified viruses	Unclassified	Unclassified	Blue Fish Point virus	BFPV	RNA	Linear (2 segment)	4.4	2019	Metagenomic sequencing	Unknown	N/A	N/A	N/A	N/A	ixodes holocyclus		Australia	589
Unclassified viruses	Unclassified	Unclassified	Bole tick virus 4	BlTV-4	RNA	Linear (1 segment)	16.3	2016	Metagenomic sequencing	Unknown	N/A	N/A	N/A	N/A	Rhipicephalus turanicus,Hyalomma isaaci,Hyalomma asiaticum,Rhipicephalus Sanguineus		China,Thailand	294
Unclassified viruses	Unclassified	Unclassified	Bulatov virus	BLTV	RNA	Linear (2 segment)	NA	2020	Metagenomic sequencing	Unknown	N/A	N/A	N/A	N/A	ixodes uriae		Antarctica	15
Unclassified viruses	Unclassified	Unclassified	Canne point virus	CANPV	RNA	Linear (1 segment)	11.2	2019	Metagenomic sequencing	Unknown	N/A	N/A	N/A	N/A	Amblyomma moreliae		Australia	589
Unclassified viruses	Unclassified	Unclassified	Collins Beach virus	CBV	RNA	NA	NA	2019	Metagenomic sequencing	Unknown	N/A	N/A	N/A	N/A	ixodes holocyclus		Australia	589
Unclassified viruses	Unclassified	Unclassified	deer tick mononegavirales-like virus	DTMLV	RNA	Linear (1 segment)	6.5	2014	Metagenomic sequencing	Unknown	N/A	N/A	N/A	N/A	ixodes scapularis		China ,USA	590
Unclassified viruses	Unclassified	Unclassified	Fairfax Lookout virus	FLV	RNA	Linear (3 segment)	NA	2019	Metagenomic sequencing	Unknown	N/A	N/A	N/A	N/A	ixodes holocyclus		Australia	589
Unclassified viruses	Unclassified	Unclassified	Fairlight virus	FALV	RNA	Linear (2 segment)	9	2019	Metagenomic sequencing	Unknown	N/A	N/A	N/A	N/A	Amblyomma moreliae		Australia	589
Unclassified viruses	Unclassified	Unclassified	Fennes virus	FENV	RNA	NA	NA	2020	Metagenomic sequencing	Unknown	N/A	N/A	N/A	N/A	ixodes uriae		Antarctica	15
Unclassified viruses	Unclassified	Unclassified	Finch Creek virus	FCV	RNA	Linear (3 segment)	18	2009	Isolation with sequence comfirmation	Unknown	N/A	N/A	N/A	N/A	ixodes uriae		Macquarie Island	13
Unclassified viruses	Unclassified	Unclassified	Genoa virus	GENV	RNA	Linear (1 segment)	10.7	2019	Metagenomic sequencing	Unknown	N/A	N/A	N/A	N/A	ixodes holocyclus		Australia	589
Unclassified viruses	Unclassified	Unclassified	Gerbovich virus	GERBV	RNA	Linear (1 segment)	9	2020	Metagenomic sequencing	Unknown	N/A	N/A	N/A	N/A	ixodes uriae		Antarctica	15
Unclassified viruses	Unclassified	Unclassified	Ingleside virus	INGV	RNA	Linear (1 segment)	11.2	2019	Metagenomic sequencing	Unknown	N/A	N/A	N/A	N/A	ixodes holocyclus		Australia	589
Unclassified viruses	Unclassified	Unclassified	ixodes scapularis associated virus 1	ISAV-1	RNA	NA	NA	2018	Metagenomic sequencing	Unknown	N/A	N/A	N/A	N/A	ixodes scapularis		USA	407
Unclassified viruses	Unclassified	Unclassified	ixodes scapularis associated virus 2	ISAV-2	RNA	NA	NA	2018	Metagenomic sequencing	Unknown	N/A	N/A	N/A	N/A	ixodes scapularis		USA	407
Unclassified viruses	Unclassified	Unclassified	ixodes scapularis associated virus 3	ISAV-3	RNA	NA	NA	2018	Metagenomic sequencing	Unknown	N/A	N/A	N/A	N/A	ixodes scapularis		USA	407
Unclassified viruses	Unclassified	Unclassified	ixodes scapularis associated virus 4	ISAV-4	RNA	NA	NA	2018	Metagenomic sequencing	Unknown	N/A	N/A	N/A	N/A	ixodes scapularis		USA	407
Unclassified viruses	Unclassified	Unclassified	ixodes scapularis associated virus 5	ISAV-5	RNA	NA	NA	2018	Metagenomic sequencing	Unknown	N/A	N/A	N/A	N/A	ixodes scapularis		USA	407
Unclassified viruses	Unclassified	Unclassified	ixodes scapularis associated virus 6	ISAV-6	RNA	NA	NA	2018	Metagenomic sequencing	Unknown	N/A	N/A	N/A	N/A	ixodes scapularis		USA	407
Unclassified viruses	Unclassified	Unclassified	Jump Rock virus	JRV	RNA	NA	NA	2019	Metagenomic sequencing	Unknown	N/A	N/A	N/A	N/A	ixodes holocyclus		Australia	589
Unclassified viruses	Unclassified	Unclassified	Kindia tick virus	KITV	RNA	Linear (4 segment)	6	1986	Isolation with sequence comfirmation	Unknown	N/A	N/A	N/A	N/A	Amblyomma variegatuml,Rhipicephalus geigyi,Amblyomma testudinarium	Cattle	Guinea	591
Unclassified viruses	Unclassified	Unclassified	lone star tick associated virus-1	LSTAV-1	RNA	NA	NA	2018	Metagenomic sequencing	Unknown	N/A	N/A	N/A	N/A	Amblyomma americanum		USA	407
Unclassified viruses	Unclassified	Unclassified	Manly virus	MANLV	RNA	Linear (1 segment)	9.8	2019	Metagenomic sequencing	Unknown	N/A	N/A	N/A	N/A	Amblyomma moreliae		Australia	589
Unclassified viruses	Unclassified	Unclassified	Nadgee virus	NADV	RNA	NA	NA	2019	Metagenomic sequencing	Unknown	N/A	N/A	N/A	N/A	ixodes holocyclus		Australia	589
Unclassified viruses	Unclassified	Unclassified	North Shore virus	NSV	RNA	NA	NA	2019	Metagenomic sequencing	Unknown	N/A	N/A	N/A	N/A	ixodes holocyclus		Australia	589
Unclassified viruses	Unclassified	Unclassified	Old Quarry Swamp virus	OQSV	RNA	Linear (5 segment)	10.4	2019	Metagenomic sequencing	Unknown	N/A	N/A	N/A	N/A	ixodes holocyclus		Australia	589
Unclassified viruses	Unclassified	Unclassified	Quarantine Head virus	QHV	RNA	Linear (1 segment)	8.7	2019	Metagenomic sequencing	Unknown	N/A	N/A	N/A	N/A	Amblyomma moreliae		Australia	589
Unclassified viruses	Unclassified	Unclassified	Ronne virus	RONV	RNA	Linear (2 segment)	10.8	2020	Metagenomic sequencing	Unknown	N/A	N/A	N/A	N/A	ixodes uriae		Antarctica,Sweden	15
Unclassified viruses	Unclassified	Unclassified	Shelly Beach virus	SLBV	RNA	Linear (6 segment)	18	2019	Metagenomic sequencing	Unknown	N/A	N/A	N/A	N/A	ixodes holocyclus		Australia	589
Unclassified viruses	Unclassified	Unclassified	Shelly Headland virus	SHV	RNA	Linear (12 segment)	24	2019	Metagenomic sequencing	Unknown	N/A	N/A	N/A	N/A	ixodes holocyclus		Australia	589
Unclassified viruses	Unclassified	Unclassified	Store Beach virus	STRBV	RNA	NA	NA	2019	Metagenomic sequencing	Unknown	N/A	N/A	N/A	N/A	Amblyomma moreliae		Australia	589
Unclassified viruses	Unclassified	Unclassified	Tacheng tick Virus 5	TcTV-5	RNA	Circular	10	2015	Metagenomic sequencing	Unknown	N/A	N/A	N/A	N/A	Dermacentor marginatus		China	294
Unclassified viruses	Unclassified	Unclassified	Tacheng tick virus 8	TcTV-8	RNA	Linear (1 segment)	19.5	2016	Metagenomic sequencing	Unknown	N/A	N/A	N/A	N/A	Dermacentor marginatus		China ,Turkey	294, 346
Unclassified viruses	Unclassified	Unclassified	Tetravirus-like virus	TTLV	RNA	NA	NA	2019	Metagenomic sequencing	Unknown	N/A	N/A	N/A	N/A	Dermacentor variabilis		USA	407
Unclassified viruses	Unclassified	Unclassified	Timbillica virus	TBCV	RNA	Linear (2 segment)	9	2019	Metagenomic sequencing	Unknown	N/A	N/A	N/A	N/A	ixodes holocyclus		Australia	589
Unclassified viruses	Unclassified	Unclassified	Umea virus	UMEV	RNA	Linear (1 segment)	16.5	2020	Metagenomic sequencing	Unknown	N/A	N/A	N/A	N/A	ixodes uriae		Antarctica	15
Unclassified viruses	Unclassified	Unclassified	Vovk virus	VOVV	RNA	Linear (1 segment)	5.3	2020	Metagenomic sequencing	Unknown	N/A	N/A	N/A	N/A	ixodes uriae		Antarctica	15
Unclassified viruses	Unclassified	Unclassified	Wangarabell virus	WGBV	RNA	NA	NA	2019	Metagenomic sequencing	Unknown	N/A	N/A	N/A	N/A	ixodes holocyclus		Australia	589
Unclassified viruses	Unclassified	Unclassified	Xinjiang tick associated virus 1	XJTAV-1	RNA	Linear (1 segment)	2.6	2016	Metagenomic sequencing	Unknown	N/A	N/A	N/A	N/A	Dermacentor nuttalli,Dermacentor silvarum		China	592
Unclassified viruses	Unclassified	Unclassified	Xinjiang tick associated virus 2	XJTAV-2	RNA	NA	NA	2016	Metagenomic sequencing	Unknown	N/A	N/A	N/A	N/A	Dermacentor nuttalli		China	593
Unclassified viruses	Unclassified	Unclassified	Yambulla virus	YBLV	RNA	NA	NA	2019	Metagenomic sequencing	Unknown	N/A	N/A	N/A	N/A	ixodes holocyclus		Australia	589
Unclassified viruses	Unclassified	Unclassified	Yanggou tick virus	YGTV	RNA	Linear (4 segment)	11.2	2020	Metagenomic sequencing	Unknown	N/A	N/A	N/A	N/A	Dermacentor silvarum,Haemaphysalis concinna,Dermacentor sp.,Rhipicephalus microplus,Dermacentor nuttalli,Dermacentor marginatus		China ,Russia	594, 595
Unclassified viruses	Unclassified	Unclassified	YN tick-associated flavi-like virus 1	YNTFV	RNA	NA	NA	2021	Metagenomic sequencing	Unknown	N/A	N/A	N/A	N/A	Rhipicephalus microplus		China	430
Unclassified viruses	Unclassified	Unclassified	Fusarium poae negative-stranded virus 1	FPNSV-1	RNA	NA	7.7	2023	Metagenomic sequencing	Unknown	N/A	N/A	N/A	N/A	Haemaphysalis longicornis		China	154
Unclassified viruses	Unclassified	Unclassified	Zhangzhou Dicis tick virus 1	ZzDTV-1	RNA	Linear (4 segment)	11	2023	Metagenomic sequencing	Unknown	N/A	N/A	N/A	N/A	Rhipicephalus sanguineus		China	154
Unclassified viruses	Unclassified	Unclassified	Chuzhou Dicis tick virus 1	CzDTV-1	RNA	NA	NA	2023	Metagenomic sequencing	Unknown	N/A	N/A	N/A	N/A	Haemaphysalis longicornis		China	154
Unclassified viruses	Unclassified	Unclassified	Kunming Dicis tick virus 1	KmDTV-1	RNA	NA	NA	2023	Metagenomic sequencing	Unknown	N/A	N/A	N/A	N/A	Rhipicephalus microplus		China	154
Unclassified viruses	Unclassified	Unclassified	Amblyomma virus GXTV108	AGXTV-108	RNA	Linear (4 segment)	11.6	2023	Metagenomic sequencing	Unknown	N/A	N/A	N/A	N/A	Amblyomma testudinarium		China	154
Unclassified viruses	Unclassified	Unclassified	Xinjiang tick virus 1	XjTV-1	RNA	Linear (4 segment)	11.6	2023	Metagenomic sequencing	Unknown	N/A	N/A	N/A	N/A	Rhipicephalus pumilio,Rhipicephalus turanicus		China	154
Unclassified viruses	Unclassified	Unclassified	Luoyang Fusar tick virus 1	LyFTV-1	RNA	Linear (1 segment)	6.1	2023	Metagenomic sequencing	Unknown	N/A	N/A	N/A	N/A	Rhipicephalus sanguineus,Haemaphysalis longicornis,Haemaphysalis montgomeryi		China	154
Unclassified viruses	Unclassified	Unclassified	Nanning tick virus 1	NnTV-1	RNA	NA	NA	2023	Metagenomic sequencing	Unknown	N/A	N/A	N/A	N/A	Amblyomma javanense,Amblyomma testudinarium		China	154
Unclassified viruses	Unclassified	Unclassified	Haerbin tick virus 1	HEBTV-1	RNA	NA	NA	2023	Metagenomic sequencing	Unknown	N/A	N/A	N/A	N/A	ixodes persulcatus		China	154
Unclassified viruses	Unclassified	Unclassified	tick borne tetravirus-like tick virus	TBTLTV	RNA	Linear (1 segment)	5.3	2023	Metagenomic sequencing	Unknown	N/A	N/A	N/A	N/A	Haemaphysalis longicornis		China	154
Unclassified viruses	Unclassified	Unclassified	Haidong tick virus 1	HdTV-1	RNA	NA	NA	2023	Metagenomic sequencing	Unknown	N/A	N/A	N/A	N/A	Haemaphysalis hystricis,Haemaphysalis qinghaiensis		China	154
Unclassified viruses	Unclassified	Unclassified	tick borne tetravirus-like virus	TBTVLV	RNA	NA	NA	2023	Metagenomic sequencing	Unknown	N/A	N/A	N/A	N/A	Haemaphysalis longicornis,Haemaphysalis concinna		China	154
Unclassified viruses	Unclassified	Unclassified	Qingyuan tick virus 1	QyTV-1	RNA	NA	NA	2023	Metagenomic sequencing	Unknown	N/A	N/A	N/A	N/A	Hyalomma asiaticum		China	154
Unclassified viruses	Unclassified	Unclassified	Hubei tick virus 2	HbTV-2	RNA	Linear (1 segment)	9.6	2023	Metagenomic sequencing	Unknown	N/A	N/A	N/A	N/A	Argas persicus		China	154
Unclassified viruses	Unclassified	Unclassified	Hubei picorna-like virus 44	HbPLV-44	RNA	Linear (1 segment)	9.6	2023	Metagenomic sequencing	Unknown	N/A	N/A	N/A	N/A	Haemaphysalis hystricis		China	154
Unclassified viruses	Unclassified	Unclassified	Hubei tick virus 1	HbTV-1	RNA	Linear (1 segment)	9.5	2023	Metagenomic sequencing	Unknown	N/A	N/A	N/A	N/A	Dermacentor nuttalli		China	154
Unclassified viruses	Unclassified	Unclassified	Yushu Iflav tick virus 1	YsITV-1	RNA	NA	NA	2023	Metagenomic sequencing	Unknown	N/A	N/A	N/A	N/A	Dermacentor abaensis		China	154
Unclassified viruses	Unclassified	Unclassified	Haerbin Lispi tick virus 1	HaLPtv-1	RNA	NA	NA	2023	Metagenomic sequencing	Unknown	N/A	N/A	N/A	N/A	ixodes persulcatus		China	154
Unclassified viruses	Unclassified	Unclassified	Haerbin Lispi tick virus 2	HaLPtv-2	RNA	NA	NA	2023	Metagenomic sequencing	Unknown	N/A	N/A	N/A	N/A	ixodes persulcatus		China	154
Unclassified viruses	Unclassified	Unclassified	Henan tick virus	HenTV	RNA	Linear (1 segment)	12	2023	Metagenomic sequencing	Unknown	N/A	N/A	N/A	N/A	Haemaphysalis longicornis		China	154
Unclassified viruses	Unclassified	Unclassified	Shanxi tick virus 2	SxTV-2	RNA	Linear (1 segment)	12	2023	Metagenomic sequencing	Unknown	N/A	N/A	N/A	N/A	Haemaphysalis longicornis		China	154
Unclassified viruses	Unclassified	Unclassified	Hubei narna-like virus 5	HbNLV-5	RNA	Linear (1 segment)	2.6	2023	Metagenomic sequencing	Unknown	N/A	N/A	N/A	N/A	Haemaphysalis longicornis		China	154
Unclassified viruses	Unclassified	Unclassified	Zhangzhou narna tick virus 4	ZzNtv-4	RNA	NA	NA	2023	Metagenomic sequencing	Unknown	N/A	N/A	N/A	N/A	Rhipicephalus sanguineus,Dermacentor silvarum,Haemaphysalis longicornis,ixodes persulcatus,Haemaphysalis montgomeryi		China	154
Unclassified viruses	Unclassified	Unclassified	Wuhan spider virus 10	WhSPV-10	RNA	NA	NA	2023	Metagenomic sequencing	Unknown	N/A	N/A	N/A	N/A	Haemaphysalis longicornis		China	154
Unclassified viruses	Unclassified	Unclassified	Zhangzhou tick virus 2	ZzTV-2	RNA	NA	NA	2023	Metagenomic sequencing	Unknown	N/A	N/A	N/A	N/A	Rhipicephalus sanguineus,Dermacentor silvarum		China	154
Unclassified viruses	Unclassified	Unclassified	Zhangzhou tick virus 3	ZzTV-3	RNA	NA	NA	2023	Metagenomic sequencing	Unknown	N/A	N/A	N/A	N/A	Rhipicephalus sanguineus		China	154
Unclassified viruses	Unclassified	Unclassified	Zhangzhou tick virus 4	ZzTV-4	RNA	NA	NA	2023	Metagenomic sequencing	Unknown	N/A	N/A	N/A	N/A	Rhipicephalus sanguineus		China	154
Unclassified viruses	Unclassified	Unclassified	Shaoguan tick virus 1	SgTV-1	RNA	NA	NA	2023	Metagenomic sequencing	Unknown	N/A	N/A	N/A	N/A	Rhipicephalus microplus		China	154
Unclassified viruses	Unclassified	Unclassified	erysiphe necator associated negative-stranded RNA virus 4	ENARV-4	RNA	Linear (1 segment)	6.5	2023	Metagenomic sequencing	Unknown	N/A	N/A	N/A	N/A	Dermacentor silvarum		China	154
Unclassified viruses	Unclassified	Unclassified	Nanning Perib tick virus 1	NnPBTV-1	RNA	NA	NA	2023	Metagenomic sequencing	Unknown	N/A	N/A	N/A	N/A	Rhipicephalus sanguineus		China	154
Unclassified viruses	Unclassified	Unclassified	Zhangzhou Perib tick virus 2	ZzPBTV-2	RNA	NA	NA	2023	Metagenomic sequencing	Unknown	N/A	N/A	N/A	N/A	Dermacentor silvarum		China	154
Unclassified viruses	Unclassified	Unclassified	Zhangzhou Perib tick virus 1	ZzPBTV-1	RNA	NA	NA	2023	Metagenomic sequencing	Unknown	N/A	N/A	N/A	N/A	Rhipicephalus microplus		China	154
Unclassified viruses	Unclassified	Unclassified	Jinan Perib tick virus 1	JnPBTV-1	RNA	NA	NA	2023	Metagenomic sequencing	Unknown	N/A	N/A	N/A	N/A	Haemaphysalis longicornis		China	154
Unclassified viruses	Unclassified	Unclassified	Jinan Perib tick virus 2	JnPTV-2	RNA	NA	NA	2023	Metagenomic sequencing	Unknown	N/A	N/A	N/A	N/A	Haemaphysalis longicornis		China	154
Unclassified viruses	Unclassified	Unclassified	Tongren Picor tick virus 1	TrPTV-1	RNA	NA	NA	2023	Metagenomic sequencing	Unknown	N/A	N/A	N/A	N/A	Haemaphysalis sp.,Amblyomma javanense		China	154
Unclassified viruses	Unclassified	Unclassified	Yushu Picor tick virus 1	YsPTV-1	RNA	NA	NA	2023	Metagenomic sequencing	Unknown	N/A	N/A	N/A	N/A	Dermacentor abaensis		China	154
Unclassified viruses	Unclassified	Unclassified	Mudanjiang Rhabd tick virus 2	MdRTV-2	RNA	NA	13.7	2023	Metagenomic sequencing	Unknown	N/A	N/A	N/A	N/A	ixodes persulcatus		China	154
Unclassified viruses	Unclassified	Unclassified	Beijing Solem tick virus 1	BjSTV-1	RNA	NA	NA	2023	Metagenomic sequencing	Unknown	N/A	N/A	N/A	N/A	Haemaphysalis longicornis,Rhipicephalus microplus,Rhipicephalus sanguineus		China	154
Unclassified viruses	Unclassified	Unclassified	Dali Solem tick virus 1	DlSTV-1	RNA	NA	NA	2023	Metagenomic sequencing	Unknown	N/A	N/A	N/A	N/A	Haemaphysalis montgomeryi		China	154
Unclassified viruses	Unclassified	Unclassified	Linzhi Solem tick virus 1	LzSTV-1	RNA	NA	NA	2023	Metagenomic sequencing	Unknown	N/A	N/A	N/A	N/A	ixodes ovatus,Haemaphysalis longicornis		China	154
Unclassified viruses	Unclassified	Unclassified	Jinan Tombu tick virus 1	JnTOV-1	RNA	NA	NA	2023	Metagenomic sequencing	Unknown	N/A	N/A	N/A	N/A	Haemaphysalis longicornis		China	154
Unclassified viruses	Unclassified	Unclassified	Tianjin Tombu tick virus 1	TjTTV-1	RNA	NA	NA	2023	Metagenomic sequencing	Unknown	N/A	N/A	N/A	N/A	Haemaphysalis longicornis		China	154
Unclassified viruses	Unclassified	Unclassified	Tianjin Tombu tick virus 2	TjTOTV-2	RNA	NA	NA	2023	Metagenomic sequencing	Unknown	N/A	N/A	N/A	N/A	Haemaphysalis longicornis,Dermacentor silvarum		China	154
Unclassified viruses	Unclassified	Unclassified	Taian Tombu tick virus 2	TjTTV-2	RNA	Linear (1 segment)	5.3	2023	Metagenomic sequencing	Unknown	N/A	N/A	N/A	N/A	Haemaphysalis longicornis		China	154
Unclassified viruses	Unclassified	Unclassified	Hubei toti-like virus 17	HbTTLV-17	RNA	Linear (1 segment)	7.9	2023	Metagenomic sequencing	Unknown	N/A	N/A	N/A	N/A	Haemaphysalis hystricis		China	154
Unclassified viruses	Unclassified	Unclassified	Alternaria botybirnavirus 1	ABBV-1	RNA	Linear (1 segment)	5.9	2023	Metagenomic sequencing	Unknown	N/A	N/A	N/A	N/A	Haemaphysalis longicornis		China	154
Unclassified viruses	Unclassified	Unclassified	Nanning tick virus 4	NanNTV-4	RNA	NA	NA	2023	Metagenomic sequencing	Unknown	N/A	N/A	N/A	N/A	Amblyomma varanense		China	154
Unclassified viruses	Unclassified	Unclassified	Fort Crockett virus	FCKV	RNA	Linear (1 segment)	9.3	2023	Metagenomic sequencing	Unknown	N/A	N/A	N/A	N/A	Haemaphysalis longicornis		China	154
Unclassified viruses	Unclassified	Unclassified	Kunming Virga tick virus 1	KmVTV-1	RNA	NA	NA	2023	Metagenomic sequencing	Unknown	N/A	N/A	N/A	N/A	Rhipicephalus microplus,Haemaphysalis longicornis		China	154
Wolframvirales	narnaviridae	Unclassified	Serbia narna-like virus 3	SNLV-3	ssRNA(+)	Linear (1 segment)	2.6	2023	Metagenomic sequencing	Unknown	N/A	N/A	N/A	N/A	ixodes persulcatus		China	154
Wolframvirales	narnaviridae	narnavirus	erysiphe necator associated narnavirus 51	ENARV-51	ssRNA(+)	Linear (1 segment)	2.6	2023	Metagenomic sequencing	Unknown	N/A	N/A	N/A	N/A	Haemaphysalis longicornis		China	154
Wolframvirales	narnaviridae	Unclassified	Kunming tick virus 1	KmTV-1	ssRNA(+)	Linear (1 segment)	3	2023	Metagenomic sequencing	Unknown	N/A	N/A	N/A	N/A	Rhipicephalus microplus,Haemaphysalis longicornis		China	154
Wolframvirales	narnaviridae	Unclassified	Nanning narna tick virus 1	NnNTV-1	ssRNA(+)	Linear (1 segment)	3.2	2023	Metagenomic sequencing	Unknown	N/A	N/A	N/A	N/A	Amblyomma varanense		China	154
Wolframvirales	narnaviridae	Unclassified	Nanning narna tick virus 2	NnNTV-2	ssRNA(+)	Linear (1 segment)	3.3	2023	Metagenomic sequencing	Unknown	N/A	N/A	N/A	N/A	Rhipicephalus sanguineus,Rhipicephalus microplus,Rhipicephalus pumilio,Haemaphysalis montgomeryi		China	154
Wolframvirales	narnaviridae	Unclassified	Baoding narna tick virus 1	BdNTV-1	ssRNA(+)	Linear (1 segment)	2.7	2023	Metagenomic sequencing	Unknown	N/A	N/A	N/A	N/A	Haemaphysalis longicornis		China	154
Wolframvirales	narnaviridae	Unclassified	Tonghua narna tick virus 1	ThNATV-1	ssRNA(+)	Linear (1 segment)	3.4	2023	Metagenomic sequencing	Unknown	N/A	N/A	N/A	N/A	Haemaphysalis longicornis		China	154
Wolframvirales	narnaviridae	narnavirus	erysiphe necator associated narnavirus 1	ENARV-1	ssRNA(+)	Linear (1 segment)	3.4	2023	Metagenomic sequencing	Unknown	N/A	N/A	N/A	N/A	Haemaphysalis longicornis		China	154
Wolframvirales	narnaviridae	narnavirus	plasmopara viticola lesion associated narnavirus 9	PVLANV-9	ssRNA(+)	Linear (1 segment)	3	2023	Metagenomic sequencing	Unknown	N/A	N/A	N/A	N/A	Haemaphysalis longicornis		China	154
Wolframvirales	narnaviridae	narnavirus	neofusicoccum parvum narnavirus 1	NPNNV-1	ssRNA(+)	Linear (1 segment)	3.1	2023	Metagenomic sequencing	Unknown	N/A	N/A	N/A	N/A	Haemaphysalis longicornis,Dermacentor silvarum		China	154
Wolframvirales	narnaviridae	Unclassified	Huaian narna tick virus 1	HaNTV-1	ssRNA(+)	Linear (1 segment)	2.9	2023	Metagenomic sequencing	Unknown	N/A	N/A	N/A	N/A	Haemaphysalis longicornis,Haemaphysalis yeni		China	154
Wolframvirales	narnaviridae	narnavirus	erysiphe necator associated narnavirus 6	ENARV-6	ssRNA(+)	Linear (1 segment)	2.4	2023	Metagenomic sequencing	Unknown	N/A	N/A	N/A	N/A	Haemaphysalis longicornis,Dermacentor silvarum,Haemaphysalis longicornis,Haemaphysalis montgomeryi		China	154
Wolframvirales	narnaviridae	Unclassified	Qingyuan narna tick virus 1	QyNATV-1	ssRNA(+)	Linear (1 segment)	3.2	2023	Metagenomic sequencing	Unknown	N/A	N/A	N/A	N/A	Hyalomma asiaticum,Haemaphysalis japonica		China	154
Wolframvirales	narnaviridae	Unclassified	Rizhao narna tick virus 1	RzNTV-1	ssRNA(+)	Linear (1 segment)	2.4	2023	Metagenomic sequencing	Unknown	N/A	N/A	N/A	N/A	Haemaphysalis longicornis		China	154
Wolframvirales	narnaviridae	Unclassified	Baoding narna tick virus 2	BdNTV-2	ssRNA(+)	Linear (1 segment)	2.4	2023	Metagenomic sequencing	Unknown	N/A	N/A	N/A	N/A	Rhipicephalus sanguineus,Dermacentor silvarum,Haemaphysalis montgomeryi,Rhipicephalus microplus,Haemaphysalis longicornis		China	154
Wolframvirales	narnaviridae	Unclassified	Zhangzhou narna tick virus 1	ZzNVTV-1	ssRNA(+)	Linear (1 segment)	3.1	2023	Metagenomic sequencing	Unknown	N/A	N/A	N/A	N/A	Rhipicephalus sanguineus,Dermacentor silvarum,Rhipicephalus microplus,Haemaphysalis montgomeryi		China	154
Wolframvirales	narnaviridae	Unclassified	Zhangzhou narna tick virus 2	ZzNVTV-2	ssRNA(+)	Linear (1 segment)	2.4	2023	Metagenomic sequencing	Unknown	N/A	N/A	N/A	N/A	Rhipicephalus sanguineus		China	154
Wolframvirales	narnaviridae	Unclassified	Zhangzhou narna tick virus 3	ZzNVTV-3	ssRNA(+)	Linear (1 segment)	2.5	2023	Metagenomic sequencing	Unknown	N/A	N/A	N/A	N/A	Rhipicephalus sanguineus,Amblyomma varanense		China	154
Wolframvirales	narnaviridae	narnavirus	plasmopara viticola lesion associated narnavirus 2	PVLANV-2	ssRNA(+)	Linear (1 segment)	2.5	2023	Metagenomic sequencing	Unknown	N/A	N/A	N/A	N/A	Rhipicephalus microplus		China	154
Wolframvirales	narnaviridae	Unclassified	Zhangye narna tick virus 1	ZyNTV-1	ssRNA(+)	Linear (1 segment)	2.6	2023	Metagenomic sequencing	Unknown	N/A	N/A	N/A	N/A	Argas persicus		China	154
Wolframvirales	narnaviridae	Unclassified	Nanning narna tick virus 3	NnNTV-3	ssRNA(+)	Linear (1 segment)	6.4	2023	Metagenomic sequencing	Unknown	N/A	N/A	N/A	N/A	Amblyomma varanense		China	154
Wolframvirales	narnaviridae	Unclassified	Nanning narna tick virus 4	NnNTV-4	ssRNA(+)	Linear (1 segment)	2.6	2023	Metagenomic sequencing	Unknown	N/A	N/A	N/A	N/A	Amblyomma varanense,Haemaphysalis longicornis,Haemaphysalis montgomeryi		China	154
Wolframvirales	narnaviridae	Unclassified	Qingyang narna tick virus 1	QyNTV-1	ssRNA(+)	Linear (1 segment)	2.9	2023	Metagenomic sequencing	Unknown	N/A	N/A	N/A	N/A	Haemaphysalis longicornis		China	154
Wolframvirales	narnaviridae	Unclassified	Baoding narna tick virus 3	BdNTV-3	ssRNA(+)	Linear (1 segment)	2.9	2023	Metagenomic sequencing	Unknown	N/A	N/A	N/A	N/A	Haemaphysalis longicornis		China	154
Wolframvirales	narnaviridae	Unclassified	Tonghua narna tick virus 2	ThNTV-2	ssRNA(+)	Linear (1 segment)	3	2023	Metagenomic sequencing	Unknown	N/A	N/A	N/A	N/A	Haemaphysalis longicornis		China	154
Wolframvirales	narnaviridae	narnavirus	neofusicoccum parvum narnavirus 2	NPNNV-2	ssRNA(+)	Linear (1 segment)	2	2023	Metagenomic sequencing	Unknown	N/A	N/A	N/A	N/A	Haemaphysalis longicornis,Dermacentor silvarum		China	154
Wolframvirales	narnaviridae	Unclassified	Hulunbuir narna tick virus 1	HlbNTV-1	ssRNA(+)	Linear (1 segment)	3.4	2023	Metagenomic sequencing	Unknown	N/A	N/A	N/A	N/A	Dermacentor silvarum		China	154
Wolframvirales	narnaviridae	Unclassified	Lianyungang narna tick virus 1	LyNTV-1	ssRNA(+)	Linear (1 segment)	2.9	2023	Metagenomic sequencing	Unknown	N/A	N/A	N/A	N/A	Haemaphysalis longicornis		China	154
Wolframvirales	narnaviridae	narnavirus	Alternaria tenuissima narnavirus 1	ATNV-1	ssRNA(+)	Linear (1 segment)	2.5	2023	Metagenomic sequencing	Unknown	N/A	N/A	N/A	N/A	Haemaphysalis longicornis		China	154
Wolframvirales	narnaviridae	Unclassified	Tonghua narna tick virus 3	ThNTV-3	ssRNA(+)	Linear (1 segment)	2.4	2023	Metagenomic sequencing	Unknown	N/A	N/A	N/A	N/A	Haemaphysalis longicornis		China	154
Wolframvirales	narnaviridae	Unclassified	Tonghua narna tick virus 4	ThNTV-4	ssRNA(+)	Linear (1 segment)	2	2023	Metagenomic sequencing	Unknown	N/A	N/A	N/A	N/A	Haemaphysalis longicornis,Haemaphysalis japonica		China	154
Wolframvirales	narnaviridae	Unclassified	Kunming narna tick virus 2	KmNTV-2	ssRNA(+)	Linear (1 segment)	2.4	2023	Metagenomic sequencing	Unknown	N/A	N/A	N/A	N/A	Rhipicephalus microplus		China	154
Wolframvirales	narnaviridae	Unclassified	Yanbian narna tick virus 1	YbNATV-1	ssRNA(+)	Linear (1 segment)	2.5	2023	Metagenomic sequencing	Unknown	N/A	N/A	N/A	N/A	Haemaphysalis concinna		China	154
Wolframvirales	narnaviridae	narnavirus	plasmopara viticola lesion associated narnavirus 38	PVLANV-38	ssRNA(+)	Linear (1 segment)	2.7	2023	Metagenomic sequencing	Unknown	N/A	N/A	N/A	N/A	Haemaphysalis longicornis		China	154
Wolframvirales	narnaviridae	Unclassified	Rizhao narna tick virus 2	RzNTV-2	ssRNA(+)	Linear (1 segment)	2.6	2023	Metagenomic sequencing	Unknown	N/A	N/A	N/A	N/A	Haemaphysalis longicornis		China	154
Wolframvirales	narnaviridae	Unclassified	Xiangxi narna tick virus 1	XxNTV-1	ssRNA(+)	Linear (1 segment)	2	2023	Metagenomic sequencing	Unknown	N/A	N/A	N/A	N/A	Haemaphysalis longicornis		China	154
Wolframvirales	narnaviridae	Unclassified	Beijing narna tick virus 1	BjNTV-1	ssRNA(+)	Linear (1 segment)	2.5	2023	Metagenomic sequencing	Unknown	N/A	N/A	N/A	N/A	Haemaphysalis longicornis		China	154
Wolframvirales	narnaviridae	Unclassified	Zhangzhou narna tick virus 5	ZzNTV-5	ssRNA(+)	Linear (1 segment)	1.7	2023	Metagenomic sequencing	Unknown	N/A	N/A	N/A	N/A	Rhipicephalus sanguineus,Haemaphysalis hystricis,ixodes persulcatus,Haemaphysalis montgomeryi		China	154
Wolframvirales	narnaviridae	Unclassified	Nanning narna tick virus 5	NNTV-5	ssRNA(+)	Linear (1 segment)	6.4	2023	Metagenomic sequencing	Unknown	N/A	N/A	N/A	N/A	Amblyomma varanense		China	154
Wolframvirales	narnaviridae	narnavirus	plasmopara viticola lesion associated narnavirus 14	PVLANV-14	ssRNA(+)	Linear (1 segment)	3.2	2023	Metagenomic sequencing	Unknown	N/A	N/A	N/A	N/A	Haemaphysalis hystricis,Dermacentor silvarum		China	154
Wolframvirales	narnaviridae	narnavirus	plasmopara viticola lesion associated narnavirus 42	PVLANV-42	ssRNA(+)	Linear (1 segment)	2.4	2023	Metagenomic sequencing	Unknown	N/A	N/A	N/A	N/A	Haemaphysalis longicornis		China	154
Wolframvirales	narnaviridae	narnavirus	plasmopara viticola lesion associated narnavirus 8	PVLANV-8	ssRNA(+)	Linear (1 segment)	1.7	2023	Metagenomic sequencing	Unknown	N/A	N/A	N/A	N/A	Dermacentor silvarum,ixodes persulcatus,Haemaphysalis concinna		China	154
Wolframvirales	narnaviridae	narnavirus	plasmopara viticola lesion associated narnavirus 5	PVLANV-5	ssRNA(+)	Linear (1 segment)	NA	2023	Metagenomic sequencing	Unknown	N/A	N/A	N/A	N/A	Dermacentor silvarum		China	154
Wolframvirales	narnaviridae	Unclassified	Haerbin narna tick virus 1	HBNTV-1	ssRNA(+)	Linear (1 segment)	NA	2023	Metagenomic sequencing	Unknown	N/A	N/A	N/A	N/A	Dermacentor silvarum,ixodes persulcatus,Haemaphysalis longicornis		China	154
Wolframvirales	narnaviridae	Unclassified	Xian narna tick virus 1	XNNATV-1	ssRNA(+)	Linear (1 segment)	NA	2023	Metagenomic sequencing	Unknown	N/A	N/A	N/A	N/A	Haemaphysalis longicornis		China	154
Wolframvirales	narnaviridae	narnavirus	erysiphe necator associated narnavirus 48	ENARV-48	ssRNA(+)	Linear (1 segment)	3.2	2023	Metagenomic sequencing	Unknown	N/A	N/A	N/A	N/A	Haemaphysalis longicornis		China	154
Wolframvirales	narnaviridae	Unclassified	Bortala narna tick virus 1	BTNTV-1	ssRNA(+)	Linear (1 segment)	NA	2023	Metagenomic sequencing	Unknown	N/A	N/A	N/A	N/A	Dermacentor niveus		China	154
Wolframvirales	narnaviridae	narnavirus	erysiphe necator associated narnavirus 3	ENARV-3	ssRNA(+)	Linear (1 segment)	2.7	2023	Metagenomic sequencing	Unknown	N/A	N/A	N/A	N/A	Hyalomma isaaci		China	154
Wolframvirales	narnaviridae	Unclassified	Dali narna tick virus 1	DlNATV-1	ssRNA(+)	Linear (1 segment)	NA	2023	Metagenomic sequencing	Unknown	N/A	N/A	N/A	N/A	Haemaphysalis montgomeryi		China	154

## Sheet: References
1. Madani TA. Alkhumra virus infection, a new viral hemorrhagic fever in saudi arabia. J Infect. 2005;51(2):91-7. https://doi.org/10.1016/j.jinf.2004.11.012
2. Abdulhaq AA, Hershan AA, Karunamoorthi K, Al-Mekhlafi HM. Human alkhumra hemorrhagic fever: emergence, history and epidemiological and clinical profiles. Saudi J Biol Sci. 2022;29(3):1900-10. https://doi.org/10.1016/j.sjbs.2021.10.031
3. Madani TA, Abuelzein E. Alkhumra hemorrhagic fever virus infection. Arch Virol. 2021;166(9):2357-67. https://doi.org/10.1007/s00705-021-05083-1
4. Al-Tawfiq JA, Memish ZA. Alkhurma hemorrhagic fever virus. Microbes Infect. 2017;19(6):305-10. https://doi.org/10.1016/j.micinf.2017.04.004
5. Madani TA, Azhar EI, Abuelzein E, Kao M, Al-Bar HM, Abu-Araki H, et al. Alkhumra (alkhurma) virus outbreak in najran, saudi arabia: epidemiological, clinical, and laboratory characteristics. J Infect. 2011;62(1):67-76. https://doi.org/10.1016/j.jinf.2010.09.032
6. Charrel RN, Fagbo S, Moureau G, Alqahtani MH, Temmam S, de Lamballerie X. Alkhurma hemorrhagic fever virus in ornithodoros savignyi ticks. Emerg Infect Dis. 2007;13(1):153-5. https://doi.org/10.3201/eid1301.061094
7. Charrel RN, Gould EA. Alkhurma hemorrhagic fever in travelers returning from egypt, 2010. Emerg Infect Dis. 2011;17(8):1573-4, 1574. https://doi.org/10.3201/eid1708.101858
8. Horton KC, Fahmy NT, Watany N, Zayed A, Mohamed A, Ahmed AA, et al. Crimean congo hemorrhagic fever virus and alkhurma (alkhumra) virus in ticks in djibouti. Vector Borne Zoonotic Dis. 2016;16(10):680-2. https://doi.org/10.1089/vbz.2016.1951
9. Telford SR, Armstrong PM, Katavolos P, Foppa I, Garcia AS, Wilson ML, et al. A new tick-borne encephalitis-like virus infecting new england deer ticks, ixodes dammini. Emerg Infect Dis. 1997;3(2):165-70. https://doi.org/10.3201/eid0302.970209
10. Cavanaugh CE, Muscat PL, Telford SR, Goethert H, Pendlebury W, Elias SP, et al. Fatal deer tick virus infection in maine. Clin Infect Dis. 2017;65(6):1043-6. https://doi.org/10.1093/cid/cix435
11. Dupuis AN, Peters RJ, Prusinski MA, Falco RC, Ostfeld RS, Kramer LD. Isolation of deer tick virus (powassan virus, lineage ii) from ixodes scapularis and detection of antibody in vertebrate hosts sampled in the hudson valley, new york state. Parasit Vectors. 2013;6:185. https://doi.org/10.1186/1756-3305-6-185
12. St GT, Doherty RL, Carley JG, Filippich C, Brescia A, Casals J, et al. The isolation of arboviruses including a new flavivirus and a new bunyavirus from ixodes (ceratixodes) uriae (ixodoidea: ixodidae) collected at macquarie island, australia, 1975-1979. Am J Trop Med Hyg. 1985;34(2):406-12. https://doi.org/10.4269/ajtmh.1985.34.406
13. Major L, Linn ML, Slade RW, Schroder WA, Hyatt AD, Gardner J, et al. Ticks associated with macquarie island penguins carry arboviruses from four genera. Plos One. 2009;4(2):e4375. https://doi.org/10.1371/journal.pone.0004375
14. Humphery-Smith I, Cybinski DH, Byrnes KA, St GT. Seroepidemiology of arboviruses among seabirds and island residents of the great barrier reef and coral sea. Epidemiol Infect. 1991;107(2):435-40. https://doi.org/10.1017/s0950268800049086
15. Pettersson JH, Ellström P, Ling J, Nilsson I, Bergström S, González-Acuña D, et al. Circumpolar diversification of the ixodes uriae tick virome. Plos Pathog. 2020;16(8):e1008759. https://doi.org/10.1371/journal.ppat.1008759
16. Papa A, Pavlidou V, Antoniadis A. Greek goat encephalitis virus strain isolated from ixodes ricinus, greece. Emerg Infect Dis. 2008;14(2):330-2. https://doi.org/10.3201/eid1402.070889
17. Pavlidou V, Gerou S, Diza E, Antoniadis A, Papa A. Genetic study of the distribution of greek goat encephalitis virus in greece. Vector Borne Zoonotic Dis. 2008;8(3):351-4. https://doi.org/10.1089/vbz.2007.0215
18. Wood OL, Moussa MI, Hoogstraal H, Büttiker W. Kadam virus (togaviridae, flavivirus) infecting camel-parasitizing hyalomma dromedarii ticks (acari: ixodidae) in saudi arabia. J Med Entomol. 1982;19(2):207-8. https://doi.org/10.1093/jmedent/19.2.207
19. Mugo WN, Shope RE. Kadam virus: neutralization studies and laboratory transmission by dermacentor variabilis. Trans R Soc Trop Med Hyg. 1972;66(2):300-4. https://doi.org/10.1016/0035-9203(72)90162-9
20. Tukei PM, Williams MC, Mukwaya LG, Henderson BE, Kafuko GW, Mccrae AW. Virus isolations from ixodid ticks in uganda. I. Isolation and characterisation of ten strains of a virus not previously described from eastern africa. East Afr Med J. 1970;47(5):265-72
21. L'Vov DK, Aristova VA, Gromashevskiĭ VL, Skvortsova TM, Boĭko VA, Mel'Nikova EE, et al. [Kama, a new virus (flaviviridae, flavivirus, tiulenii antigenic group), isolated from ixodes lividus ticks]. Vopr Virusol. 1998;43(2):71-4
22. Kovalev SY, Yakimenko VV. Kama virus (kamv) is an atypical representative of the seabird tick-borne flaviviruses. Virus Genes. 2021;57(4):395-9. https://doi.org/10.1007/s11262-021-01849-6
23. Lvov DK, Neronov VM, Gromashevsky VL, Skvortsova TM, Berezina LK, Sidorova GA, et al. "Karshi" virus, a new flavivirus (togaviridae) isolated from ornithodoros papillipes (birula, 1895) ticks in uzbek s.s.r. Arch Virol. 1976;50(1-2):29-36. https://doi.org/10.1007/BF01317998
24. Atkinson B, Hewson R. Emerging arboviruses of clinical importance in central asia. J Gen Virol. 2018;99(9):1172-84. https://doi.org/10.1099/jgv.0.001125
25. Bai Y, Zhang Y, Su Z, Tang S, Wang J, Wu Q, et al. Discovery of tick-borne karshi virus implies misinterpretation of the tick-borne encephalitis virus seroprevalence in northwest china. Front Microbiol. 2022;13:872067. https://doi.org/10.3389/fmicb.2022.872067
26. Karimov SK, L'Vov DK, Rogovaia SG, Kiriushchenko TV, Ukbaeva TD. [Isolation of the karshi virus from hyalomma asiaticum ticks in alma-ata province, kazakh ssr]. Med Parazitol (Mosk). 1978;47(3):50-1
27. Skvortsova TM, Gromashevsky LV, Sidorova GA, Khutoretskaia NV, Aristova VA. Results of virological investigation of arthropod vectors in the territory of turkmenia. Sborn Nauch Tr Inst Virus Im Ivanoysky Acad Med Nauk. 1982:1139-982
28. Oker-Blom N. Kumlinge disease; A meningo-encephalitis occurring in the aaland islands. Ann Med Exp Biol Fenn. 1956;34(3):309-18
29. Wahlberg P, Saikku P, Brummer-Korvenkontio M. Tick-borne viral encephalitis in finland. The clinical features of kumlinge disease during 1959-1987. J Intern Med. 1989;225(3):173-7. https://doi.org/10.1111/j.1365-2796.1989.tb00059.x
30. Kroneld R, Meurman O, Forsén KO, Lassenius R. The prevalence of antibodies against viruses causing kumlinge and pogosta diseases on the islands of iniö on the southwest coast of finland. Scand J Infect Dis. 1989;21(1):9-13. https://doi.org/10.3109/00365548909035674
31. Work TH, Trapido H, Murthy DP, Rao RL, Bhatt PN, Kulkarni KG. Kyasanur forest disease. Iii. A preliminary report on the nature of the infection and clinical manifestations in human beings. Indian J Med Sci. 1957;11(8):619-45
32. Pattnaik P. Kyasanur forest disease: an epidemiological view in india. Rev Med Virol. 2006;16(3):151-65. https://doi.org/10.1002/rmv.495
33. Murhekar MV, Kasabi GS, Mehendale SM, Mourya DT, Yadav PD, Tandale BV. On the transmission pattern of kyasanur forest disease (kfd) in india. Infect Dis Poverty. 2015;4:37. https://doi.org/10.1186/s40249-015-0066-9
34. Bhatia B, Feldmann H, Marzi A. Kyasanur forest disease and alkhurma hemorrhagic fever virus-two neglected zoonotic pathogens. Microorganisms. 2020;8(9). https://doi.org/10.3390/microorganisms8091406
35. Muraleedharan M. Kyasanur forest disease (kfd): rare disease of zoonotic origin. J Nepal Health Res Counc. 2016;14(34):214-8
36. Devadiga S, Arunkumar G. Kinetics of human infection with kyasanur forest disease virus. J Infect. 2022;85(2):161-6. https://doi.org/10.1016/j.jinf.2022.05.020
37. Varma MG, Webb HE, Pavri KM. Studies on the transmission of kyasanur forest disease virus by haemaphysalis spinigera newman. Trans R Soc Trop Med Hyg. 1960;54:509-16. https://doi.org/10.1016/0035-9203(60)90024-9
38. Singh KR, Pavri KM, Anderson CR. Transmission of kyasanur forest disease virus by haemaphysalis turturis, haemaphysalis papuana kinneari and haemaphysalis minuta. Indian J Med Res. 1964;52:566-73
39. Chakraborty S, Andrade F, Ghosh S, Uelmen J, Ruiz MO. Historical expansion of kyasanur forest disease in india from 1957 to 2017: a retrospective analysis. Geohealth. 2019;3(2):44-55. https://doi.org/10.1029/2018GH000164
40. Singh KR, Bhatt PN. Transmission of kyasanur forest disease virus by hyalomma marginatum isaaci. Indian J Med Res. 1968;56(4):610-3
41. Gritsun TS, Lashkevich VA, Gould EA. Tick-borne encephalitis. Antiviral Res. 2003;57(1-2):129-46. https://doi.org/10.1016/s0166-3542(02)00206-1
42. Wang J, Zhang H, Fu S, Wang H, Ni D, Nasci R, et al. Isolation of kyasanur forest disease virus from febrile patient, yunnan, china. Emerg Infect Dis. 2009;15(2):326-8. https://doi.org/10.3201/eid1502.080979
43. Mahdi M, Erickson BR, Comer JA, Nichol ST, Rollin PE, Almazroa MA, et al. Kyasanur forest disease virus alkhurma subtype in ticks, najran province, saudi arabia. Emerg Infect Dis. 2011;17(5):945-7. https://doi.org/10.3201/eid1705.101824
44. Smith CE. A virus resembling russian spring-summer encephalitis virus from an ixodid tick in malaya. Nature. 1956;178(4533):581-2. https://doi.org/10.1038/178581a0
45. Bancroft WH, Scott RM, Snitbhan R, Weaver RJ, Gould DJ. Isolation of langat virus from haemaphysalis papuana thorell in thailand. Am J Trop Med Hyg. 1976;25(3):500-4. https://doi.org/10.4269/ajtmh.1976.25.500
46. Talactac MR, Yoshii K, Hernandez EP, Kusakisako K, Galay RL, Fujisaki K, et al. Synchronous langat virus infection of haemaphysalis longicornis using anal pore microinjection. Viruses. 2017;9(7). https://doi.org/10.3390/v9070189
47. Greig JR, Brownlee A, Wilson DR, Gordon WS. The nature of louping ill. Vet Rec. 1931(11):325-33
48. Davidson MM, Williams H, Macleod JA. Louping ill in man: a forgotten disease. J Infect. 1991;23(3):241-9. https://doi.org/10.1016/0163-4453(91)92756-u
49. Smith CE, Mcmahon DA, O'Reilly KJ, Wilson AL, Robertson JM. The epidemiology of louping ill in ayrshire: the first year of studies in sheep. J Hyg (Lond). 1964;62(1):53-68. https://doi.org/10.1017/s0022172400039772
50. Twomey DF, Cranwell MP, Reid HW, Tan JF. Louping ill on dartmoor. Vet Rec. 2001;149(22):687
51. Williams H, Thorburn H, Ziffo GS. Isolation of louping ill virus from the red grouse. Nature. 1963;200:193-4. https://doi.org/10.1038/200193a0
52. Bannatyne CC, Wilson RL, Reid HW, Buxton D, Pow I. Louping-ill virus infection of pigs. Vet Rec. 1980;106(1):13. https://doi.org/10.1136/vr.106.1.13
53. Gray D, Webster K, Berry JE. Evidence of louping ill and tick-borne fever in goats. Vet Rec. 1988;122(3):66. https://doi.org/10.1136/vr.122.3.66
54. Mackenzie CP, Lewis ND, Smith ST, Muir RW. Louping-ill in a working collie. Vet Rec. 1973;92(14):354-6. https://doi.org/10.1136/vr.92.14.354
55. Smith CE, Varma MG, Mcmahon D. Isolation of louping ill virus from small mammals in ayrshire, scotland. Nature. 1964;203:992-3. https://doi.org/10.1038/203992a0
56. Timoney PJ, Donnelly WJ, Clements LO, Fenlon M. Encephalitis caused by louping ill virus in a group of horses in ireland. Equine Vet J. 1976;8(3):113-7. https://doi.org/10.1111/j.2042-3306.1976.tb03311.x
57. Reid HW, Barlow RM, Boyce JB. Isolation of louping-ill virus from a roe deer (capreolus capreolus). Vet Rec. 1976;98(6):116. https://doi.org/10.1136/vr.98.6.116
58. Reid HW, Barlow RM, Pow I. Isolation of louping-ill virus from red deer (cervus elaphus). Vet Rec. 1978;102(21):463-4. https://doi.org/10.1136/vr.102.21.463
59. Cranwell MP, Josephson M, Willoughby K, Marriott L. Louping ill in an alpaca. Vet Rec. 2008;162(1):28. https://doi.org/10.1136/vr.162.1.28
60. Macaldowie C, Patterson IA, Nettleton PF, Low H, Buxton D. Louping ill in llamas (lama glama) in the hebrides. Vet Rec. 2005;156(13):420-1. https://doi.org/10.1136/vr.156.13.420
61. Jeffries CL, Mansfield KL, Phipps LP, Wakeley PR, Mearns R, Schock A, et al. Louping ill virus: an endemic tick-borne disease of great britain. J Gen Virol. 2014;95(Pt 5):1005-14. https://doi.org/10.1099/vir.0.062356-0
62. Hudson PJ, Norman R, Laurenson MK, Newborn D, Gaunt M, Jones L, et al. Persistence and transmission of tick-borne viruses: ixodes ricinus and louping-ill virus in red grouse populations. Parasitology. 1995;111 Suppl:S49-58. https://doi.org/10.1017/s0031182000075818
63. Alexander R, Neitz W. The transmission of louping ill by ticks (rhipicephalus appendiculatus). Onderstepoort Journal of Veterinary Science. 1935
64. Leonova GN, Kondratov IG, Maystrovskaya OS, Takashima I, Belikov SI. Louping ill virus (liv) in the far east. Arch Virol. 2015;160(3):663-73. https://doi.org/10.1007/s00705-014-2310-1
65. Mcguire K, Holmes EC, Gao GF, Reid HW, Gould EA. Tracing the origins of louping ill virus by molecular phylogenetic analysis. J Gen Virol. 1998;79 ( Pt 5):981-8. https://doi.org/10.1099/0022-1317-79-5-981
66. Mansfield KL, Morales AB, Johnson N, Ayllón N, Höfle U, Alberdi P, et al. Identification and characterization of a novel tick-borne flavivirus subtype in goats (capra hircus) in spain. J Gen Virol. 2015;96(Pt 7):1676-81. https://doi.org/10.1099/vir.0.000096
67. Chastel C, Main AJ, Guiguen C, le Lay G, Quillien MC, Monnat JY, et al. The isolation of meaban virus, a new flavivirus from the seabird tick ornithodoros (alectorobius) maritimus in france. Arch Virol. 1985;83(3-4):129-40. https://doi.org/10.1007/BF01309911
68. Jurado-Tarifa E, Napp S, Lecollinet S, Arenas A, Beck C, Cerdà-Cuéllar M, et al. Monitoring of west nile virus, usutu virus and meaban virus in waterfowl used as decoys and wild raptors in southern spain. Comp Immunol Microbiol Infect Dis. 2016;49:58-64. https://doi.org/10.1016/j.cimid.2016.10.001
69. Harima H, Orba Y, Torii S, Qiu Y, Kajihara M, Eto Y, et al. An african tick flavivirus forming an independent clade exhibits unique exoribonuclease-resistant rna structures in the genomic 3'-untranslated region. Sci Rep. 2021;11(1):4883. https://doi.org/10.1038/s41598-021-84365-9
70. Grard G, Lemasson JJ, Sylla M, Dubot A, Cook S, Molez JF, et al. Ngoye virus: a novel evolutionary lineage within the genus flavivirus. J Gen Virol. 2006;87(Pt 11):3273-7. https://doi.org/10.1099/vir.0.82071-0
71. Chumakov MP, Belyaeva AP, Gagarina AV. Isolation and investigation of strains of the causative agent of omsk haemorrhagic fever. In: endemic viral infections (haemorrhagic fever). Proceedings of Institute of Poliomyelitis and Viral Encephalitis of Ams Ussr. 1965(7):327-45
72. Růžek D, Yakimenko VV, Karan LS, Tkachev SE. Omsk haemorrhagic fever. Lancet. 2010;376(9758):2104-13. https://doi.org/10.1016/S0140-6736(10)61120-8
73. Charrel RN, Attoui H, Butenko AM, Clegg JC, Deubel V, Frolova TV, et al. Tick-borne virus diseases of human interest in europe. Clin Microbiol Infect. 2004;10(12):1040-55. https://doi.org/10.1111/j.1469-0691.2004.01022.x
74. Karan LS, Ciccozzi M, Yakimenko VV, Lo PA, Cella E, Zehender G, et al. The deduced evolution history of omsk hemorrhagic fever virus. J Med Virol. 2014;86(7):1181-7. https://doi.org/10.1002/jmv.23856
75. Kondrashova ZN. [A study of the survival of the virus of omsk hemorrhagic fever in ixodes persulcatus in conditions of their massive infection]. Med Parazitol. 1970;39(3):274-8
76. Lvov DK, Shchelkanov MY, Alkhovsky SV, Deryabin PG. Zoonotic viruses of northern eurasia: taxonomy and ecology. London: Elsevier Inc; 2015.
77. Dobler G. Zoonotic tick-borne flaviviruses. Vet Microbiol. 2010;140(3-4):221-8. https://doi.org/10.1016/j.vetmic.2009.08.024
78. Mclean DM, Donohue WL. Powassan virus: isolation of virus from a fatal case of encephalitis. Cmaj. 1959;80(9):708-11
79. Corrin T, Greig J, Harding S, Young I, Mascarenhas M, Waddell LA. Powassan virus, a scoping review of the global evidence. Zoonoses Public Health. 2018;65(6):595-624. https://doi.org/10.1111/zph.12485
80. Ebel GD. Update on powassan virus: emergence of a north american tick-borne flavivirus. Annu Rev Entomol. 2010;55:95-110. https://doi.org/10.1146/annurev-ento-112408-085446
81. Smith K, Oesterle PT, Jardine CM, Dibernardo A, Huynh C, Lindsay R, et al. Powassan virus and other arthropod-borne viruses in wildlife and ticks in ontario, canada. Am J Trop Med Hyg. 2018;99(2):458-65. https://doi.org/10.4269/ajtmh.18-0098
82. Campbell O, Krause PJ. The emergence of human powassan virus infection in north america. Ticks Tick Borne Dis. 2020;11(6):101540. https://doi.org/10.1016/j.ttbdis.2020.101540
83. Williams RE, Casals J, Moussa MI, Hoogstraal H. Royal farm virus: a new tickborne group b agent related to the rsse complex. Am J Trop Med Hyg. 1972;21(5):582-6. https://doi.org/10.4269/ajtmh.1972.21.582
84. St GT, Standfast HA, Doherty RL, Carley JG, Fillipich C, Brandsma J. The isolation of saumarez reef virus, a new flavivirus, from bird ticks ornithodoros capensis and ixodes eudyptidis in australia. Aust J Exp Biol Med Sci. 1977;55(5):493-9. https://doi.org/10.1038/icb.1977.49
85. Lvov DK, Tsyrkin YM, Karas FR, Timopheev EM, Gromashevski VL, Veselovskaya OV, et al. "Sokuluk" virus, a new group b arbovirus isolated from vespertilio pipistrellus schreber, 1775, bat in the kirghiz s.s.r. Arch Gesamte Virusforsch. 1973;41(3):170-4. https://doi.org/10.1007/BF01252762
86. Gonzalez L, Reid HW, Pow I, Gilmour JS. A disease resembling louping-ill in sheep in the basque region of spain. Vet Rec. 1987;121(1):12-3. https://doi.org/10.1136/vr.121.1.12
87. Silber LA, Soloviev VD. Far eastern tick-borne spring-summer (spring) encephalitis. Am Rev Sov Med. 1946(Spec Suppl):1-80
88. Salat J, Hunady M, Schanilec P, Strakova P, Stefanik M, Svoboda P, et al. Experimental and natural infections of tick-borne encephalitis virus in dogs. Viruses. 2021;13(10). https://doi.org/10.3390/v13102039
89. Bakhvalova VN, Potapova OF, Panov VV, Morozova OV. Vertical transmission of tick-borne encephalitis virus between generations of adapted reservoir small rodents. Virus Res. 2009;140(1-2):172-8. https://doi.org/10.1016/j.virusres.2008.12.001
90. Waldenström J, Lundkvist A, Falk KI, Garpmo U, Bergström S, Lindegren G, et al. Migrating birds and tickborne encephalitis virus. Emerg Infect Dis. 2007;13(8):1215-8. https://doi.org/10.3201/eid1308.061416
91. Grzybek M, Tołkacz K, Alsarraf M, Dwużnik D, Szczepaniak K, Tomczuk K, et al. Seroprevalence of tick-borne encephalitis virus in three species of voles (microtus spp.) In poland. J Wildl Dis. 2020;56(2):492-4. https://doi.org/10.7589/2019-02-048
92. Khamassi KM, Romdhane R, Foughali AA, Sassi L, Suin V, Rekik M, et al. Presence of antibodies against tick-borne encephalitis virus in sheep in tunisia, north africa. Bmc Vet Res. 2020;16(1):441. https://doi.org/10.1186/s12917-020-02651-6
93. Haut M, Girl P, Oswald B, Romig T, Obiegala A, Dobler G, et al. The red fox (vulpes vulpes) as sentinel for tick-borne encephalitis virus in endemic and non-endemic areas. Microorganisms. 2020;8(11). https://doi.org/10.3390/microorganisms8111817
94. Jemeršić L, Dežđek D, Brnić D, Prpić J, Janicki Z, Keros T, et al. Detection and genetic characterization of tick-borne encephalitis virus (tbev) derived from ticks removed from red foxes (vulpes vulpes) and isolated from spleen samples of red deer (cervus elaphus) in croatia. Ticks Tick Borne Dis. 2014;5(1):7-13. https://doi.org/10.1016/j.ttbdis.2012.11.016
95. Rushton JO, Lecollinet S, Hubálek Z, Svobodová P, Lussy H, Nowotny N. Tick-borne encephalitis virus in horses, austria, 2011. Emerg Infect Dis. 2013;19(4):635-7. https://doi.org/10.3201/eid1904.121450
96. Mansfield KL, Johnson N, Phipps LP, Stephenson JR, Fooks AR, Solomon T. Tick-borne encephalitis virus - a review of an emerging zoonosis. J Gen Virol. 2009;90(Pt 8):1781-94. https://doi.org/10.1099/vir.0.011437-0
97. Kozuch O, Nosek J. Transmission of tick-borne encephalitis (tbe) virus by dermacentor marginatus and d. Reticulatus ticks. Acta Virol. 1971;15(4):334
98. Riedl H, Kozuch O, Sixl W, Schmeller E, Nosek J. [Isolation of the tick-borne encephalitis virus (tbe-virus) from the tick haemaphysalis concinna koch]. Arch Hyg Bakteriol. 1971;154(6):610-1
99. Krivanec K, Kopecký J, Tomková E, Grubhoffer L. Isolation of tbe virus from the tick ixodes hexagonus. Folia Parasitol (Praha). 1988;35(3):273-6
100. Inokuma H, Ohashi M, Jilintai, Tanabe S, Miyahara K. Prevalence of tick-borne rickettsia and ehrlichia in ixodes persulcatus and ixodes ovatus in tokachi district, eastern hokkaido, japan. J Vet Med Sci. 2007;69(6):661-4. https://doi.org/10.1292/jvms.69.661
101. Weisheit S, Villar M, Tykalová H, Popara M, Loecherbach J, Watson M, et al. Ixodes scapularis and ixodes ricinus tick cell lines respond to infection with tick-borne encephalitis virus: transcriptomic and proteomic analysis. Parasit Vectors. 2015;8:599. https://doi.org/10.1186/s13071-015-1210-x
102. Elyan DS, Moustafa L, Noormal B, Jacobs JS, Aziz MA, Hassan KS, et al. Serological evidence of flaviviruses infection among acute febrile illness patients in afghanistan. J Infect Dev Ctries. 2014;8(9):1176-80. https://doi.org/10.3855/jidc.4183
103. Pavlov P, Daniel M, Georgiev B, Kolman JM, Rashev KH, Arnaudov D, et al. The natural focus of tick-borne encephalitis of sheep and man in the rhodope mountains (bulgaria). Folia Parasitol (Praha). 1972;19(1):33-40
104. Im JH, Baek JH, Durey A, Kwon HY, Chung MH, Lee JS. Geographic distribution of tick-borne encephalitis virus complex. J Vector Borne Dis. 2020;57(1):14-22. https://doi.org/10.4103/0972-9062.308794
105. Zhang Y, Si BY, Liu BH, Chang GH, Yang YH, Huo QB, et al. Complete genomic characterization of two tick-borne encephalitis viruses isolated from china. Virus Res. 2012;167(2):310-3. https://doi.org/10.1016/j.virusres.2012.05.015
106. Shin A, Tukhanova N, Ndenkeh JJ, Shapiyeva Z, Yegemberdiyeva R, Yeraliyeva L, et al. Tick-borne encephalitis virus and west-nile fever virus as causes of serous meningitis of unknown origin in kazakhstan. Zoonoses Public Health. 2022;69(5):514-25. https://doi.org/10.1111/zph.12941
107. Agergaard CN, Rosenstierne MW, Bødker R, Rasmussen M, Andersen P, Fomsgaard A. New tick-borne encephalitis virus hot spot in northern zealand, denmark, october 2019. Euro Surveill. 2019;24(43). https://doi.org/10.2807/1560-7917.ES.2019.24.43.1900639
108. Golovljova I, Vene S, Sjölander KB, Vasilenko V, Plyusnin A, Lundkvist A. Characterization of tick-borne encephalitis virus from estonia. J Med Virol. 2004;74(4):580-8. https://doi.org/10.1002/jmv.20224
109. Jääskeläinen AE, Tikkakoski T, Uzcátegui NY, Alekseev AN, Vaheri A, Vapalahti O. Siberian subtype tickborne encephalitis virus, finland. Emerg Infect Dis. 2006;12(10):1568-71. https://doi.org/10.3201/eid1210.060320
110. Herpe B, Schuffenecker I, Pillot J, Malvy D, Clouzeau B, Bui N, et al. Tickborne encephalitis, southwestern france. Emerg Infect Dis. 2007;13(7):1114-6. https://doi.org/10.3201/eid1307.070041
111. Kiffner C, Vor T, Hagedorn P, Niedrig M, Rühe F. Factors affecting patterns of tick parasitism on forest rodents in tick-borne encephalitis risk areas, germany. Parasitol Res. 2011;108(2):323-35. https://doi.org/10.1007/s00436-010-2065-x
112. Beltrame A, Cruciatti B, Ruscio M, Scudeller L, Cristini F, Rorato G, et al. Tick-borne encephalitis in friuli venezia giulia, northeastern italy. Infection. 2005;33(3):158-9. https://doi.org/10.1007/s15010-005-4109-1
113. Hayasaka D, Suzuki Y, Kariwa H, Ivanov L, Volkov V, Demenev V, et al. Phylogenetic and virulence analysis of tick-borne encephalitis viruses from japan and far-eastern russia. J Gen Virol. 1999;80 ( Pt 12):3127-35. https://doi.org/10.1099/0022-1317-80-12-3127
114. Kim SY, Jeong YE, Yun SM, Lee IY, Han MG, Ju YR. Molecular evidence for tick-borne encephalitis virus in ticks in south korea. Med Vet Entomol. 2009;23(1):15-20. https://doi.org/10.1111/j.1365-2915.2008.00755.x
115. Briggs BJ, Atkinson B, Czechowski DM, Larsen PA, Meeks HN, Carrera JP, et al. Tick-borne encephalitis virus, kyrgyzstan. Emerg Infect Dis. 2011;17(5):876-9. https://doi.org/10.3201/eid1705.101183
116. Aberham C, Radda A, Holzmann H, Krech T. Detection of tick-borne encephalitis (tbe) virus in liechtenstein. Zentralbl Bakteriol. 1992;277(4):554-60. https://doi.org/10.1016/s0934-8840(11)80481-0
117. Han X, Juceviciene A, Uzcategui NY, Brummer-Korvenkontio H, Zygutiene M, Jääskeläinen A, et al. Molecular epidemiology of tick-borne encephalitis virus in ixodes ricinus ticks in lithuania. J Med Virol. 2005;77(2):249-56. https://doi.org/10.1002/jmv.20444
118. Khasnatinov MA, Danchinova GA, Kulakova NV, Tungalag K, Arbatskaia EV, Mironova LV, et al. [Genetic characteristics of the causative agent of tick-borne encephalitis in mongolia]. Vopr Virusol. 2010;55(3):27-32
119. Larsen AL, Kanestrøm A, Bjørland M, Andreassen A, Soleng A, Vene S, et al. Detection of specific igg antibodies in blood donors and tick-borne encephalitis virus in ticks within a non-endemic area in southeast norway. Scand J Infect Dis. 2014;46(3):181-4. https://doi.org/10.3109/00365548.2013.865140
120. Stefanoff P, Orliková H, Príkazský V, Bene C, Rosińska M. Cross-border surveillance differences: tick-borne encephalitis and lyme borreliosis in the czech republic and poland, 1999-2008. Cent Eur J Public Health. 2014;22(1):54-9. https://doi.org/10.21101/cejph.a3937
121. Coroian M, Mihalca AD, Dobler G, Euringer K, Girl P, Borșan SD, et al. Seroprevalence rates against west nile, usutu, and tick-borne encephalitis viruses in blood-donors from north-western romania. Int J Environ Res Public Health. 2022;19(13). https://doi.org/10.3390/ijerph19138182
122. Ruzek D, Avšič ŽT, Borde J, Chrdle A, Eyer L, Karganova G, et al. Tick-borne encephalitis in europe and russia: review of pathogenesis, clinical features, therapy, and vaccines. Antiviral Res. 2019;164:23-51. https://doi.org/10.1016/j.antiviral.2019.01.014
123. Hudopisk N, Korva M, Janet E, Simetinger M, Grgič-Vitek M, Gubenšek J, et al. Tick-borne encephalitis associated with consumption of raw goat milk, slovenia, 2012. Emerg Infect Dis. 2013;19(5):806-8. https://doi.org/10.3201/eid1905.121442
124. Barandika JF, Hurtado A, Juste RA, García-Pérez AL. Seasonal dynamics of ixodes ricinus in a 3-year period in northern spain: first survey on the presence of tick-borne encephalitis virus. Vector Borne Zoonotic Dis. 2010;10(10):1027-35. https://doi.org/10.1089/vbz.2009.0148
125. Jääskeläinen AE, Sironen T, Murueva GB, Subbotina N, Alekseev AN, Castrén J, et al. Tick-borne encephalitis virus in ticks in finland, russian karelia and buryatia. J Gen Virol. 2010;91(Pt 11):2706-12. https://doi.org/10.1099/vir.0.023663-0
126. Karpovich LG, Izotov VK. Study of haemagglutinating properties of viruses of the tick-borne encephalitis complex propagated in various cell cultures. Acta Virol. 1964;8:376-7
127. Beauté J, Spiteri G, Warns-Petit E, Zeller H. Tick-borne encephalitis in europe, 2012 to 2016. Euro Surveill. 2018;23(45). https://doi.org/10.2807/1560-7917.ES.2018.23.45.1800201
128. Dobler G, Gniel D, Petermann R, Pfeffer M. Epidemiology and distribution of tick-borne encephalitis. Wien Med Wochenschr. 2012;162(11-12):230-8. https://doi.org/10.1007/s10354-012-0100-5
129. Pettersson JH, Golovljova I, Vene S, Jaenson TG. Prevalence of tick-borne encephalitis virus in ixodes ricinus ticks in northern europe with particular reference to southern sweden. Parasit Vectors. 2014;7:102. https://doi.org/10.1186/1756-3305-7-102
130. Lindquist L, Vapalahti O. Tick-borne encephalitis. Lancet. 2008;371(9627):1861-71. https://doi.org/10.1016/S0140-6736(08)60800-4
131. Frey S, Essbauer S, Zöller G, Klempa B, Dobler G, Pfeffer M. Full genome sequences and preliminary molecular characterization of three tick-borne encephalitis virus strains isolated from ticks and a bank vole in slovak republic. Virus Genes. 2014;48(1):184-8. https://doi.org/10.1007/s11262-013-0985-0
132. Gao GF, Hussain MH, Reid HW, Gould EA. Classification of a new member of the tbe flavivirus subgroup by its immunological, pathogenetic and molecular characteristics: identification of subgroup-specific pentapeptides. Virus Res. 1993;30(2):129-44. https://doi.org/10.1016/0168-1702(93)90002-5
133. Hubálek Z, Halouzka J. Arthropod-borne viruses of vertebrates in europe. Institute of Landscape Ecology. 1996
134. Lvov DK, Chervonski VI, Gostinshchikova IN, Zemit AS, Gromashevski VL, Tsyrkin YM, et al. Isolation of tyuleniy virus from ticks ixodes (ceratixodes) putus pick.-Camb. 1878 collected on commodore islands. Arch Gesamte Virusforsch. 1972;38(2):139-42. https://doi.org/10.1007/BF01249663
135. Kolodziejek J, Marinov M, Kiss BJ, Alexe V, Nowotny N. The complete sequence of a west nile virus lineage 2 strain detected in a hyalomma marginatum marginatum tick collected from a song thrush (turdus philomelos) in eastern romania in 2013 revealed closest genetic relationship to strain volgograd 2007. Plos One. 2014;9(10):e109905. https://doi.org/10.1371/journal.pone.0109905
136. Sameroff S, Tokarz R, Charles RA, Jain K, Oleynik A, Che X, et al. Viral diversity of tick species parasitizing cattle and dogs in trinidad and tobago. Sci Rep. 2019;9(1):10421. https://doi.org/10.1038/s41598-019-46914-1
137. Ergunay K, Mutinda M, Bourke B, Justi SA, Caicedo-Quiroga L, Kamau J, et al. Metagenomic investigation of ticks from kenyan wildlife reveals diverse microbial pathogens and new country pathogen records. Front Microbiol. 2022;13:932224. https://doi.org/10.3389/fmicb.2022.932224
138. Wang ZD, Wang B, Wei F, Han SZ, Zhang L, Yang ZT, et al. A new segmented virus associated with human febrile illness in china. N Engl J Med. 2019;380(22):2116-25. https://doi.org/10.1056/NEJMoa1805068
139. Kholodilov IS, Litov AG, Klimentov AS, Belova OA, Polienko AE, Nikitin NA, et al. Isolation and characterisation of alongshan virus in russia. Viruses. 2020;12(4). https://doi.org/10.3390/v12040362
140. Kuivanen S, Levanov L, Kareinen L, Sironen T, Jääskeläinen AJ, Plyusnin I, et al. Detection of novel tick-borne pathogen, alongshan virus, in ixodes ricinus ticks, south-eastern finland, 2019. Euro Surveill. 2019;24(27). https://doi.org/10.2807/1560-7917.ES.2019.24.27.1900394
141. Han Z, Xiao J, Song Y, Zhao X, Sun Q, Lu H, et al. Highly diverse ribonucleic acid viruses in the viromes of eukaryotic host species in yunnan province, china. Front Microbiol. 2022;13:1019444. https://doi.org/10.3389/fmicb.2022.1019444
142. Gao WH, Lin XD, Chen YM, Xie CG, Tan ZZ, Zhou JJ, et al. Newly identified viral genomes in pangolins with fatal disease. Virus Evol. 2020;6(1):veaa20. https://doi.org/10.1093/ve/veaa020
143. Jia N, Liu HB, Ni XB, Bell-Sakyi L, Zheng YC, Song JL, et al. Emergence of human infection with jingmen tick virus in china: a retrospective study. Ebiomedicine. 2019;43:317-24. https://doi.org/10.1016/j.ebiom.2019.04.004
144. Guo JJ, Lin XD, Chen YM, Hao ZY, Wang ZX, Yu ZM, et al. Diversity and circulation of jingmen tick virus in ticks and mammals. Virus Evol. 2020;6(2):veaa51. https://doi.org/10.1093/ve/veaa051
145. Li LF, Zhang MZ, Zhu JG, Cui XM, Zhang CF, Niu TY, et al. Dermacentor silvarum, a medically important tick, may not be a competent vector to transmit jingmen tick virus. Vector Borne Zoonotic Dis. 2022;22(7):402-7. https://doi.org/10.1089/vbz.2021.0092
146. Dinçer E, Hacıoğlu S, Kar S, Emanet N, Brinkmann A, Nitsche A, et al. Survey and characterization of jingmen tick virus variants. Viruses. 2019;11(11). https://doi.org/10.3390/v11111071
147. Yu ZM, Chen JT, Qin J, Guo JJ, Li K, Xu QY, et al. Identification and characterization of jingmen tick virus in rodents from xinjiang, china. Infect Genet Evol. 2020;84:104411. https://doi.org/10.1016/j.meegid.2020.104411
148. Ogola EO, Kopp A, Bastos A, Slothouwer I, Marklewitz M, Omoga D, et al. Jingmen tick virus in ticks from kenya. Viruses. 2022;14(5). https://doi.org/10.3390/v14051041
149. Maruyama SR, Castro-Jorge LA, Ribeiro JM, Gardinassi LG, Garcia GR, Brandão LG, et al. Characterisation of divergent flavivirus ns3 and ns5 protein sequences detected in rhipicephalus microplus ticks from brazil. Mem Inst Oswaldo Cruz. 2014;109(1):38-50. https://doi.org/10.1590/0074-0276130166
150. Villa EC, Maruyama SR, de Miranda-Santos I, Palacios G, Ladner JT. Complete coding genome sequence for mogiana tick virus, a jingmenvirus isolated from ticks in brazil. Genome Announc. 2017;5(18). https://doi.org/10.1128/genomeA.00232-17
151. Pascoal JO, Siqueira SM, Maia R, Juan SM, Yokosawa J. Detection and molecular characterization of mogiana tick virus (mgtv) in rhipicephalus microplus collected from cattle in a savannah area, uberlândia, brazil. Ticks Tick Borne Dis. 2019;10(1):162-5. https://doi.org/10.1016/j.ttbdis.2018.10.002
152. Xu X, Bei J, Xuan Y, Chen J, Chen D, Barker SC, et al. Full-length genome sequence of segmented rna virus from ticks was obtained using small rna sequencing data. Bmc Genomics. 2020;21(1):641. https://doi.org/10.1186/s12864-020-07060-5
153. Shimoda H, Hayasaka D, Yoshii K, Yokoyama M, Suzuki K, Kodera Y, et al. Detection of a novel tick-borne flavivirus and its serological surveillance. Ticks Tick Borne Dis. 2019;10(4):742-8. https://doi.org/10.1016/j.ttbdis.2019.03.006
154. Austin FJ. Johnston atoll virus (quaranfil group) from ornithodoros capensis (ixodoidea: argasidae) infesting a gannet colony in new zealand. Am J Trop Med Hyg. 1978;27(5):1045-8. https://doi.org/10.4269/ajtmh.1978.27.1045
155. Presti RM, Zhao G, Beatty WL, Mihindukulasuriya KA, Da RA, Popov VL, et al. Quaranfil, johnston atoll, and lake chad viruses are novel members of the family orthomyxoviridae. J Virol. 2009;83(22):11599-606. https://doi.org/10.1128/JVI.00677-09
156. Taylor RM, Hurlbut HS, Work TH, Kingston JR, Hoogstraal H. Arboviruses isolated from argas ticks in egypt: quaranfil, chenuda, and nyamanini. Am J Trop Med Hyg. 1966;15(1):76-86. https://doi.org/10.4269/ajtmh.1966.15.76
157. Kemp GE, Lee VH, Moore DL. Isolation of nyamanini and quaranfil viruses from argas (persicargas) arboreus ticks in nigeria. J Med Entomol. 1975;12(5):535-7. https://doi.org/10.1093/jmedent/12.5.535
158. Converse JD, Moussa MI. Quaranfil virus from hyalomma dromedarii (acari: ixodoidea) collected in kuwait, iraq and yemen. J Med Entomol. 1982;19(2):209-10. https://doi.org/10.1093/jmedent/19.2.209
159. Mourya DT, Yadav PD, Nyayanit DA, Majumdar TD, Jain S, Sarkale P, et al. Characterization of a strain of quaranfil virus isolated from soft ticks in india. Is quaranfil virus an unrecognized cause of disease in human and animals?". Heliyon. 2019;5(3):e1368. https://doi.org/10.1016/j.heliyon.2019.e01368
160. Sidky HA, Abdel WK. Quaranfil virus in infected argas (persicargas) arboreus salivary glands. J Egypt Soc Parasitol. 1982;12(2):467-71
161. L'Vov DK, Al'Khovskiĭ SV, Shchelkanov M, Shchetinin AM, Deriabin PG, Aristova VA, et al. [Taxonomic status of the tyulek virus (tlkv) (orthomyxoviridae, quaranjavirus, quaranfil group) isolated from the ticks argas vulgaris filippova, 1961 (argasidae) from the birds burrow nest biotopes in the kyrgyzstan]. Vopr Virusol. 2014;59(2):28-32
162. Cholleti H, Hayer J, Mulandane FC, Falk K, Fafetine J, Berg M, et al. Viral metagenomics reveals the presence of highly divergent quaranjavirus in rhipicephalus ticks from mozambique. Infect Ecol Epidemiol. 2018;8(1):1478585. https://doi.org/10.1080/20008686.2018.1478585
163. Shearn-Bochsler V, Ip HS, Ballmann A, Hall JS, Allison AB, Ballard J, et al. Experimental infection of common eider ducklings with wellfleet bay virus, a newly characterized orthomyxovirus. Emerg Infect Dis. 2017;23(12):1958-65. https://doi.org/10.3201/eid2312.160366
164. Ballard JR, Mickley R, Brown JD, Hill NJ, Runstadler JA, Clark DE, et al. Detection of wellfleet bay virus antibodies in sea birds of the northeastern usa. J Wildl Dis. 2017;53(4):875-9. https://doi.org/10.7589/2016-10-237
165. Yunker CE, Clifford CM, Keirans JE, Thomas LA, Rice RCA. Aransas bay virus, a new arbovirus of the upolu serogroup from ornithodoros capensis (acari: argasidae) in costal texas. J Med Entomol. 1979;16:453-60
166. Briese T, Chowdhary R, Travassos DRA, Hutchison SK, Popov V, Street C, et al. Upolu virus and aransas bay virus, two presumptive bunyaviruses, are novel members of the family orthomyxoviridae. J Virol. 2014;88(10):5298-309. https://doi.org/10.1128/JVI.03391-13
167. Lvov DK, Karas FR, Tsyrkin YM, Vargina SG, Timofeev EM, Osipova NZ, et al. Batken virus, a new arbovirus isolated from ticks and mosquitoes in kirghiz s.s.r. Arch Gesamte Virusforsch. 1974;44(1):70-3. https://doi.org/10.1007/BF01242183
168. Smirnova SE, Skvortsova TM, Sedova AG, Zimina I, L'Vov DK. [Newly isolated strains of the batken virus]. Vopr Virusol. 1988;33(3):360-2
169. Al'Khovskiĭ SV, L'Vov DK, Shchelkanov M, Shchetinin AM, Deriabin PG, L'Vov DN, et al. [Genetic characterization of the batken virus (bknv) (orthomyxoviridae, thogotovirus) isolated from the ixodidae ticks hyalomma marginatum koch, 1844 and the mosquitoes aedes caspius pallas, 1771, as well as the culex hortensis ficalbi, 1889 in the central asia]. Vopr Virusol. 2014;59(2):33-7
170. Frese M, Weeber M, Weber F, Speth V, Haller O. Mx1 sensitivity: batken virus is an orthomyxovirus closely related to dhori virus. J Gen Virol. 1997;78 ( Pt 10):2453-8. https://doi.org/10.1099/0022-1317-78-10-2453
171. Schweon SJ. Bourbon virus: a novel pathogen. Nursing (Auckl). 2016;46(4):65. https://doi.org/10.1097/01.NURSE.0000481418.81092.98
172. Jackson KC, Gidlewski T, Root JJ, Bosco-Lauth AM, Lash RR, Harmon JR, et al. Bourbon virus in wild and domestic animals, missouri, usa, 2012-2013. Emerg Infect Dis. 2019;25(9):1752-3. https://doi.org/10.3201/eid2509.181902
173. Kosoy OI, Lambert AJ, Hawkinson DJ, Pastula DM, Goldsmith CS, Hunt DC, et al. Novel thogotovirus associated with febrile illness and death, united states, 2014. Emerg Infect Dis. 2015;21(5):760-4. https://doi.org/10.3201/eid2105.150150
174. Savage HM, Burkhalter KL, Godsey MJ, Panella NA, Ashley DC, Nicholson WL, et al. Bourbon virus in field-collected ticks, missouri, usa. Emerg Infect Dis. 2017;23(12):2017-22. https://doi.org/10.3201/eid2312.170532
175. Butenko AM, Leshchinskaia EV, Semashko IV, Donets MA, Mart'Ianova LI. [Dhori virus--a causative agent of human disease. 5 cases of laboratory infection]. Vopr Virusol. 1987;32(6):724-9
176. Anderson CR, Casals J. Dhori virus, a new agent isolated from hyalomma dromedarii in india. Indian J Med Res. 1973;61(10):1416-20
177. Filipe AR, Casals J. Isolation of dhori virus from hyalomma marginatum ticks in portugal. Intervirology. 1979;11(2):124-7. https://doi.org/10.1159/000149023
178. Al-Khalifa MS, Diab FM, Khalil GM. Man-threatening viruses isolated from ticks in saudi arabia. Saudi Med J. 2007;28(12):1864-7
179. Williams RE, Hoogstraal H, Casals J, Kaiser MN, Moussa MI. Isolation of wanowrie, thogoto, and dhori viruses from hyalomma ticks infesting camels in egypt. J Med Entomol. 1973;10(2):143-6. https://doi.org/10.1093/jmedent/10.2.143
180. Lee VH, Kemp GE, Madbouly MH, Moore DL, Causey OR, Casals J. Jos, a new tick-borne virus from nigeria. Am J Vet Res. 1974;35(9):1165-7
181. Bussetti AV, Palacios G, Travassos DRA, Savji N, Jain K, Guzman H, et al. Genomic and antigenic characterization of jos virus. J Gen Virol. 2012;93(Pt 2):293-8. https://doi.org/10.1099/vir.0.035121-0
182. Wood OL, Lee VH, Ash JS, Casals J. Crimean-congo hemorrhagic fever, thogoto, dugbe, and jos viruses isolated from ixodid ticks in ethiopia. Am J Trop Med Hyg. 1978;27(3):600-4. https://doi.org/10.4269/ajtmh.1978.27.600
183. Sureau P, Cornet JP, Germain M, Camicas JL, Robin Y. [Surgey of tick-borne arboviruses in the central african republic (1973-1974). Isolation of dugbe, chf/congo, jos and bhanja viruses]. Bull Soc Pathol Exot Filiales. 1976;69(1):28-33
184. Tran N, Shimoda H, Ishijima K, Yonemitsu K, Minami S, Kuroda Y, et al. Zoonotic infection with oz virus, a novel thogotovirus. Emerg Infect Dis. 2022;28(2):436-9. https://doi.org/10.3201/eid2802.211270
185. Ejiri H, Lim CK, Isawa H, Fujita R, Murota K, Sato T, et al. Characterization of a novel thogotovirus isolated from amblyomma testudinarium ticks in ehime, japan: a significant phylogenetic relationship to bourbon virus. Virus Res. 2018;249:57-65. https://doi.org/10.1016/j.virusres.2018.03.004
186. Blomström AL, Luz HR, öhlund P, Lukenge M, Brandão PE, Labruna MB, et al. Novel viruses found in antricola ticks collected in bat caves in the western amazonia of brazil. Viruses. 2019;12(1). https://doi.org/10.3390/v12010048
187. Davies FG, Soi RK, Wariru BN. Abortion in sheep caused by thogoto virus. Vet Rec. 1984;115(25-26):654. https://doi.org/10.1136/vr.115.25-26.654
188. Darwish MA, Hoogstraal H, Omar FM. A serological survey for thogoto virus in humans, domestic mammals, and rats in egypt. J Egypt Public Health Assoc. 1979;54(1-2):1-8
189. Davies CR, Jones LD, Nuttall PA. A comparative study of the infection thresholds of thogoto virus in rhipicephalus appendiculatus and amblyomma variegatum. Am J Trop Med Hyg. 1990;43(1):99-103. https://doi.org/10.4269/ajtmh.1990.43.99
190. Yoshii K, Okamoto N, Nakao R, Klaus HR, Yabu T, Masumoto H, et al. Isolation of the thogoto virus from a haemaphysalis longicornis in kyoto city, japan. J Gen Virol. 2015;96(8):2099-103. https://doi.org/10.1099/vir.0.000177
191. Haig DA, Woodall JP, Danskin D. Thogoto virus: a hitherto underscribed agent isolated from ticks in kenya. J Gen Microbiol. 1965;38:389-94. https://doi.org/10.1099/00221287-38-3-389
192. Filipe AR, Calisher CH. Isolation of thogoto virus from ticks in portugal. Acta Virol. 1984;28(2):152-5
193. Calisher CH, Karabatsos N, Filipe AR. Antigenic uniformity of topotype strains of thogoto virus from africa, europe, and asia. Am J Trop Med Hyg. 1987;37(3):670-3. https://doi.org/10.4269/ajtmh.1987.37.670
194. Sureau P, Ravisse P, Germain M, Rickenbach A, Cornet JP, Fabre J, et al. [Isolation of thogoto virus from amblyomma and boophilus ticks in central africa]. Bull Soc Pathol Exot Filiales. 1976;69(3):207-12
195. Doherty RL, Whitehead RH, Wetters EJ. Isolation of viruses from ornithodoros capensis neumann from a tern colony on the great barrier reef, north queensland. Aust. J. Sci. 1968;31:363-4
196. Kobayashi D, Kuwata R, Kimura T, Faizah AN, Higa Y, Hayashi T, et al. Detection of quaranjavirus-like sequences from haemaphysalis hystricis ticks collected in japan. Jpn J Infect Dis. 2022;75(2):195-8. https://doi.org/10.7883/yoken.JJID.2021.129
197. Cwynar P, Stojkov J, Wlazlak K. African swine fever status in europe. Viruses. 2019;11(4). https://doi.org/10.3390/v11040310
198. Sauter-Louis C, Conraths FJ, Probst C, Blohm U, Schulz K, Sehl J, et al. African swine fever in wild boar in europe-a review. Viruses. 2021;13(9). https://doi.org/10.3390/v13091717
199. Gabriel C, Blome S, Malogolovkin A, Parilov S, Kolbasov D, Teifke JP, et al. Characterization of african swine fever virus caucasus isolate in european wild boars. Emerg Infect Dis. 2011;17(12):2342-5. https://doi.org/10.3201/eid1712.110430
200. Pietschmann J, Guinat C, Beer M, Pronin V, Tauscher K, Petrov A, et al. Course and transmission characteristics of oral low-dose infection of domestic pigs and european wild boar with a caucasian african swine fever virus isolate. Arch Virol. 2015;160(7):1657-67. https://doi.org/10.1007/s00705-015-2430-2
201. Blome S, Gabriel C, Dietze K, Breithaupt A, Beer M. High virulence of african swine fever virus caucasus isolate in european wild boars of all ages. Emerg Infect Dis. 2012;18(4):708. https://doi.org/10.3201/eid1804.111813
202. Nurmoja I, Petrov A, Breidenstein C, Zani L, Forth JH, Beer M, et al. Biological characterization of african swine fever virus genotype ii strains from north-eastern estonia in european wild boar. Transbound Emerg Dis. 2017;64(6):2034-41. https://doi.org/10.1111/tbed.12614
203. Markosyan T, Sargsyan K, Kharatyan S, Elbakyan H, Hakobyan V, Simonyan L, et al. The epidemiological status of african swine fever in domestic swine herds in the tavush province region, armenia. Rev Sci Tech. 2019;38(3):751-60. https://doi.org/10.20506/rst.38.3.3024
204. Zani L, Dietze K, Dimova Z, Forth JH, Denev D, Depner K, et al. African swine fever in a bulgarian backyard farm-a case report. Vet Sci. 2019;6(4). https://doi.org/10.3390/vetsci6040094
205. Zhao D, Liu R, Zhang X, Li F, Wang J, Zhang J, et al. Replication and virulence in pigs of the first african swine fever virus isolated in china. Emerg Microbes Infect. 2019;8(1):438-47. https://doi.org/10.1080/22221751.2019.1590128
206. Gallardo C, Anchuelo R, Pelayo V, Poudevigne F, Leon T, Nzoussi J, et al. African swine fever virus p72 genotype ix in domestic pigs, congo, 2009. Emerg Infect Dis. 2011;17(8):1556-8. https://doi.org/10.3201/eid1708.101877
207. Nurmoja I, Schulz K, Staubach C, Sauter-Louis C, Depner K, Conraths FJ, et al. Development of african swine fever epidemic among wild boar in estonia - two different areas in the epidemiological focus. Sci Rep. 2017;7(1):12562. https://doi.org/10.1038/s41598-017-12952-w
208. Vepkhvadze NG, Menteshashvili I, Kokhreidze M, Goginashvili K, Tigilauri T, Mamisashvili E, et al. Active surveillance of african swine fever in domestic swine herds in georgia, 2014. Rev Sci Tech. 2017;36(3):879-87. https://doi.org/10.20506/rst.36.3.2721
209. Rahimi P, Sohrabi A, Ashrafihelan J, Edalat R, Alamdari M, Masoudi M, et al. Emergence of african swine fever virus, northwestern iran. Emerg Infect Dis. 2010;16(12):1946-8. https://doi.org/10.3201/eid1612.100378
210. Mannelli A, Sotgia S, Patta C, Oggiano A, Carboni A, Cossu P, et al. Temporal and spatial patterns of african swine fever in sardinia. Prev Vet Med. 1998;35(4):297-306. https://doi.org/10.1016/s0167-5877(98)00063-4
211. Oļševskis E, Guberti V, Seržants M, Westergaard J, Gallardo C, Rodze I, et al. African swine fever virus introduction into the eu in 2014: experience of latvia. Res Vet Sci. 2016;105:28-30. https://doi.org/10.1016/j.rvsc.2016.01.006
212. Woźniakowski G, Kozak E, Kowalczyk A, łyjak M, Pomorska-Mól M, Niemczuk K, et al. Current status of african swine fever virus in a population of wild boar in eastern poland (2014-2015). Arch Virol. 2016;161(1):189-95. https://doi.org/10.1007/s00705-015-2650-5
213. Gogin A, Gerasimov V, Malogolovkin A, Kolbasov D. African swine fever in the north caucasus region and the russian federation in years 2007-2012. Virus Res. 2013;173(1):198-203. https://doi.org/10.1016/j.virusres.2012.12.007
214. Sauter-Louis C, Forth JH, Probst C, Staubach C, Hlinak A, Rudovsky A, et al. Joining the club: first detection of african swine fever in wild boar in germany. Transbound Emerg Dis. 2021;68(4):1744-52. https://doi.org/10.1111/tbed.13890
215. Gaudreault NN, Madden DW, Wilson WC, Trujillo JD, Richt JA. African swine fever virus: an emerging dna arbovirus. Front Vet Sci. 2020;7:215. https://doi.org/10.3389/fvets.2020.00215
216. Penrith ML, Bastos AD, Etter E, Beltrán-Alcrudo D. Epidemiology of african swine fever in africa today: sylvatic cycle versus socio-economic imperatives. Transbound Emerg Dis. 2019;66(2):672-86. https://doi.org/10.1111/tbed.13117
217. Kouakou KV, Michaud V, Biego HG, Gnabro H, Kouakou AV, Mossoun AM, et al. African and classical swine fever situation in ivory-coast and neighboring countries, 2008-2013. Acta Trop. 2017;166:241-8. https://doi.org/10.1016/j.actatropica.2016.10.027
218. Moreno H, Rastrojo A, Pryce R, Fedeli C, Zimmer G, Bowden TA, et al. A novel circulating tamiami mammarenavirus shows potential for zoonotic spillover. Plos Negl Trop Dis. 2020;14(12):e9004. https://doi.org/10.1371/journal.pntd.0009004
219. Downs WG, Anderson CR, Spence L, Aitken TH, Greenhall AH. Tacaribe virus, a new agent isolated from artibeus bats and mosquitoes in trinidad, west indies. Am J Trop Med Hyg. 1963;12:640-6. https://doi.org/10.4269/ajtmh.1963.12.640
220. Sayler KA, Barbet AF, Chamberlain C, Clapp WL, Alleman R, Loeb JC, et al. Isolation of tacaribe virus, a caribbean arenavirus, from host-seeking amblyomma americanum ticks in florida. Plos One. 2014;9(12):e115769. https://doi.org/10.1371/journal.pone.0115769
221. Labuda M, Nuttall PA. Tick-borne viruses. Parasitology. 2004;129 Suppl:S221-45. https://doi.org/10.1017/s0031182004005220
222. Vanmechelen B, Laenen L, Vergote V, Maes P. Grotenhout virus, a novel nairovirus found in ixodes ricinus in belgium. Genome Announc. 2017;5(21). https://doi.org/10.1128/genomeA.00288-17
223. Darwish MA, Imam IZ, Omar FM. Complement-fixing antibodies against abu hammad and abu mina viruses in mammalian sera from egypt. J Egypt Public Health Assoc. 1976;51(1):51-4
224. Al'Khovskiĭ SV, L'Vov DK, Shchelkanov M, Shchetinin AM, Deriabin PG, Gitel'Man AK, et al. Taxonomic status of the artashat virus (artsv) (bunyaviridae, nairovirus) isolated from the ticks ornithodoros alactagalis issaakjan, 1936 and o. Verrucosus olenev, sassuchin et fenuk, 1934 (argasidae koch, 1844) collected in transcaucasia. Vopr Virusol. 2014;3(59):24-8
225. Alkhovsky SV, Lvov DK, Shchetinin AM, Deriabin PG, Shchelkanov MY, Aristova VA, et al. Complete genome coding sequences of artashat, burana, caspiy, chim, geran, tamdy, and uzun-agach viruses (bunyavirales: nairoviridae: orthonairovirus). Genome Announc. 2017;5(40). https://doi.org/10.1128/genomeA.01098-17
226. Quillien MC, Monnat JY, Le Lay G, Le Goff F, Hardy E, Chastel C. Avalon virus, sakhalin group (nairovirus, bunyaviridae) from the seabird tick ixodes (ceratixodes) uriae white 1852 in france. Acta Virol. 1986;30(5):418-27
227. Durden LA, Logan TM, Wilson ML, Linthicum KJ. Experimental vector incompetence of a soft tick, ornithodoros sonrai (acari: argasidae), for crimean-congo hemorrhagic fever virus. J Med Entomol. 1993;30(2):493-6. https://doi.org/10.1093/jmedent/30.2.493
228. Walker PJ, Widen SG, Wood TG, Guzman H, Tesh RB, Vasilakis N. A global genomic characterization of nairoviruses identifies nine discrete genogroups with distinctive structural characteristics and host-vector associations. Am J Trop Med Hyg. 2016;94(5):1107-22. https://doi.org/10.4269/ajtmh.15-0917
229. Wang YC, Wei Z, Lv X, Han S, Wang Z, Fan C, et al. A new nairo-like virus associated with human febrile illness in china. Emerg Microbes Infect. 2021;10(1):1200-8. https://doi.org/10.1080/22221751.2021.1936197
230. Cai X, Cai X, Xu Y, Shao Y, Fu L, Men X, et al. Virome analysis of ticks and tick-borne viruses in heilongjiang and jilin provinces, china. Virus Res. 2023;323:199006. https://doi.org/10.1016/j.virusres.2022.199006
231. L'Vov DK, Al'Khovskiĭ SV, Shchelkanov M, Shchetinin AM, Deriabin PG, Gitel'Man AK, et al. Taxonomic status of the burana virus (burv) (bunyaviridae, nairovirus, tamdy group) isolated from the ticks haemaphysalis punctata canestrini et fanzago, 1877 and haem. Concinna koch, 1844 (ixodidae, haemaphysalinae) in kyrgyzstan. Vopr Virusol. 2014;4(59):10-5
232. L'Vov DK, Al'Khovskiĭ SV, Shchelkanov M, Shchetinin AM, Deriabin PG, Samokhvalov EI, et al. Genetic characterization of the caspiy virus (casv) (bunyaviridae, nairovirus) isolated from the laridae (vigors, 1825) and sternidae (bonaparte, 1838) birds and the argasidae (koch, 1844) ticks ornithodoros capensis neumann, 1901, in western and eastern coasts of the caspian sea. Vopr Virusol. 2014;1…
233. L'Vov DK, Sidorova GA, Gromashevskiĭ VL, Skvortsova TM, Berezina LK. [Chim virus, a new arbovirus isolated from ixodid and argasid ticks collected in the burrows of great gerbils on the territory of the uzbek ssr]. Vopr Virusol. 1979(3):286-9
234. Schuster I, Mertens M, Mrenoshki S, Staubach C, Mertens C, Brüning F, et al. Sheep and goats as indicator animals for the circulation of cchfv in the environment. Exp Appl Acarol. 2016;68(3):337-46. https://doi.org/10.1007/s10493-015-9996-y
235. Papa A, Velo E, Kadiaj P, Tsioka K, Kontana A, Kota M, et al. Crimean-congo hemorrhagic fever virus in ticks collected from livestock in albania. Infect Genet Evol. 2017;54:496-500. https://doi.org/10.1016/j.meegid.2017.08.017
236. Fillâtre P, Revest M, Tattevin P. Crimean-congo hemorrhagic fever: an update. Med Mal Infect. 2019;49(8):574-85. https://doi.org/10.1016/j.medmal.2019.09.005
237. Mertens M, Schmidt K, Ozkul A, Groschup MH. The impact of crimean-congo hemorrhagic fever virus on public health. Antiviral Res. 2013;98(2):248-60. https://doi.org/10.1016/j.antiviral.2013.02.007
238. Tekin S, Bursali A, Mutluay N, Keskin A, Dundar E. Crimean-congo hemorrhagic fever virus in various ixodid tick species from a highly endemic area. Vet Parasitol. 2012;186(3-4):546-52. https://doi.org/10.1016/j.vetpar.2011.11.010
239. Niazi AU, Jawad MJ, Amirnajad A, Durr PA, Williams DT. Crimean-congo hemorrhagic fever, herat province, afghanistan, 2017. Emerg Infect Dis. 2019;25(8):1596-8. https://doi.org/10.3201/eid2508.181491
240. Gevorgyan H, Grigoryan GG, Atoyan HA, Rukhkyan M, Hakobyan A, Zakaryan H, et al. Evidence of crimean-congo haemorrhagic fever virus occurrence in ixodidae ticks of armenia. J Arthropod Borne Dis. 2019;13(1):9-16
241. Christova I, Panayotova E, Groschup MH, Trifonova I, Tchakarova S, Sas MA. High seroprevalence for crimean-congo haemorrhagic fever virus in ruminants in the absence of reported human cases in many regions of bulgaria. Exp Appl Acarol. 2018;75(2):227-34. https://doi.org/10.1007/s10493-018-0258-7
242. Moming A, Yue X, Shen S, Chang C, Wang C, Luo T, et al. Prevalence and phylogenetic analysis of crimean-congo hemorrhagic fever virus in ticks from different ecosystems in xinjiang, china. Virol Sin. 2018;33(1):67-73. https://doi.org/10.1007/s12250-018-0016-3
243. Zhang Y, Shen S, Fang Y, Liu J, Su Z, Liang J, et al. Isolation, characterization, and phylogenetic analysis of two new crimean-congo hemorrhagic fever virus strains from the northern region of xinjiang province, china. Virol Sin. 2018;33(1):74-86. https://doi.org/10.1007/s12250-018-0020-7
244. Sas MA, Mertens M, Kadiat JG, Schuster I, Pongombo C, Maloba A, et al. Serosurvey for crimean-congo hemorrhagic fever virus infections in ruminants in katanga province, democratic republic of the congo. Ticks Tick Borne Dis. 2017;8(6):858-61. https://doi.org/10.1016/j.ttbdis.2017.07.001
245. Akuffo R, Brandful JA, Zayed A, Adjei A, Watany N, Fahmy NT, et al. Crimean-congo hemorrhagic fever virus in livestock ticks and animal handler seroprevalence at an abattoir in ghana. Bmc Infect Dis. 2016;16:324. https://doi.org/10.1186/s12879-016-1660-6
246. Sargianou M, Panos G, Tsatsaris A, Gogos C, Papa A. Crimean-congo hemorrhagic fever: seroprevalence and risk factors among humans in achaia, western greece. Int J Infect Dis. 2013;17(12):e1160-5. https://doi.org/10.1016/j.ijid.2013.07.015
247. Papa A, Sidira P, Larichev V, Gavrilova L, Kuzmina K, Mousavi-Jazi M, et al. Crimean-congo hemorrhagic fever virus, greece. Emerg Infect Dis. 2014;20(2):288-90. https://doi.org/10.3201/eid2002.130690
248. Mourya DT, Yadav PD, Shete AM, Gurav YK, Raut CG, Jadi RS, et al. Detection, isolation and confirmation of crimean-congo hemorrhagic fever virus in human, ticks and animals in ahmadabad, india, 2010-2011. Plos Negl Trop Dis. 2012;6(5):e1653. https://doi.org/10.1371/journal.pntd.0001653
249. Yaser SA, Sadegh C, Zakkyeh T, Hassan V, Maryam M, Ali OM, et al. Crimean--congo hemorrhagic fever: a molecular survey on hard ticks (ixodidae) in yazd province, iran. Asian Pac J Trop Med. 2011;4(1):61-3. https://doi.org/10.1016/S1995-7645(11)60034-5
250. Biglari P, Chinikar S, Belqeiszadeh H, Telmadarraiy Z, Mostafavi E, Ghaffari M, et al. Phylogeny of tick-derived crimean-congo hemorrhagic fever virus strains in iran. Ticks Tick Borne Dis. 2016;7(6):1216-21. https://doi.org/10.1016/j.ttbdis.2016.07.012
251. Mancuso E, Toma L, Polci A, D'Alessio SG, Di Luca M, Orsini M, et al. Crimean-congo hemorrhagic fever virus genome in tick from migratory bird, italy. Emerg Infect Dis. 2019;25(7):1418-20. https://doi.org/10.3201/eid2507.181345
252. Abdiyeva K, Turebekov N, Dmitrovsky A, Tukhanova N, Shin A, Yeraliyeva L, et al. Seroepidemiological and molecular investigations of infections with crimean-congo haemorrhagic fever virus in kazakhstan. Int J Infect Dis. 2019;78:121-7. https://doi.org/10.1016/j.ijid.2018.10.015
253. Lwande OW, Irura Z, Tigoi C, Chepkorir E, Orindi B, Musila L, et al. Seroprevalence of crimean congo hemorrhagic fever virus in ijara district, kenya. Vector Borne Zoonotic Dis. 2012;12(9):727-32. https://doi.org/10.1089/vbz.2011.0914
254. Tigoi C, Lwande O, Orindi B, Irura Z, Ongus J, Sang R. Seroepidemiology of selected arboviruses in febrile patients visiting selected health facilities in the lake/river basin areas of lake baringo, lake naivasha, and tana river, kenya. Vector Borne Zoonotic Dis. 2015;15(2):124-32. https://doi.org/10.1089/vbz.2014.1686
255. Sherifi K, Cadar D, Muji S, Robaj A, Ahmeti S, Jakupi X, et al. Crimean-congo hemorrhagic fever virus clades v and vi (europe 1 and 2) in ticks in kosovo, 2012. Plos Negl Trop Dis. 2014;8(9):e3168. https://doi.org/10.1371/journal.pntd.0003168
256. Sas MA, Mertens M, Isselmou E, Reimer N, El MB, Doumbia B, et al. Crimean-congo hemorrhagic fever virus-specific antibody detection in cattle in mauritania. Vector Borne Zoonotic Dis. 2017;17(8):582-7. https://doi.org/10.1089/vbz.2016.2084
257. Voorhees MA, Padilla SL, Jamsransuren D, Koehler JW, Delp KL, Adiyadorj D, et al. Crimean-congo hemorrhagic fever virus, mongolia, 2013-2014. Emerg Infect Dis. 2018;24(12):2202-9. https://doi.org/10.3201/eid2412.180175
258. Kasi KK, von Arnim F, Schulz A, Rehman A, Chudhary A, Oneeb M, et al. Crimean-congo haemorrhagic fever virus in ticks collected from livestock in balochistan, pakistan. Transbound Emerg Dis. 2020;67(4):1543-52. https://doi.org/10.1111/tbed.13488
259. Alam MM, Khurshid A, Sharif S, Shaukat S, Suleman RM, Angez M, et al. Crimean-congo hemorrhagic fever asia-2 genotype, pakistan. Emerg Infect Dis. 2013;19(6):1017-9. https://doi.org/10.3201/eid1906.120771
260. Ceianu CS, Panculescu-Gatej RI, Coudrier D, Bouloy M. First serologic evidence for the circulation of crimean-congo hemorrhagic fever virus in romania. Vector Borne Zoonotic Dis. 2012;12(9):718-21. https://doi.org/10.1089/vbz.2011.0768
261. Lukashev AN, Deviatkin AA. Phylodynamics of crimean congo hemorrhagic fever virus in south russia. Infect Genet Evol. 2018;59:23-7. https://doi.org/10.1016/j.meegid.2018.01.016
262. Sow A, Loucoubar C, Diallo D, Faye O, Ndiaye Y, Senghor CS, et al. Concurrent malaria and arbovirus infections in kedougou, southeastern senegal. Malar J. 2016;15:47. https://doi.org/10.1186/s12936-016-1100-5
263. Vawda S, Goedhals D, Bester PA, Burt F. Seroepidemiologic survey of crimean-congo hemorrhagic fever virus in selected risk groups, south africa. Emerg Infect Dis. 2018;24(7):1360-3. https://doi.org/10.3201/eid2407.172096
264. Negredo A, Habela MÁ, Ramírez DAE, Diez F, Lasala F, López P, et al. Survey of crimean-congo hemorrhagic fever enzootic focus, spain, 2011-2015. Emerg Infect Dis. 2019;25(6):1177-84. https://doi.org/10.3201/eid2506.180877
265. Chitimia-Dobler L, Issa MH, Ezalden ME, Yagoub IA, Abdalla MA, Bakhiet AO, et al. Crimean-congo haemorrhagic fever virus in hyalomma impeltatum ticks from north kordofan, the sudan. Int J Infect Dis. 2019;89:81-3. https://doi.org/10.1016/j.ijid.2019.09.012
266. Hekimoglu O, Ozer N, Ergunay K, Ozkul A. Species distribution and detection of crimean congo hemorrhagic fever virus (cchfv) in field-collected ticks in ankara province, central anatolia, turkey. Exp Appl Acarol. 2012;56(1):75-84. https://doi.org/10.1007/s10493-011-9492-y
267. Yashina L, Petrova I, Seregin S, Vyshemirskii O, Lvov D, Aristova V, et al. Genetic variability of crimean-congo haemorrhagic fever virus in russia and central asia. J Gen Virol. 2003;84(Pt 5):1199-206. https://doi.org/10.1099/vir.0.18805-0
268. Camp JV, Kannan DO, Osman BM, Shah MS, Howarth B, Khafaga T, et al. Crimean-congo hemorrhagic fever virus endemicity in united arab emirates, 2019. Emerg Infect Dis. 2020;26(5):1019-21. https://doi.org/10.3201/eid2605.191414
269. Balinandi S, Patel K, Ojwang J, Kyondo J, Mulei S, Tumusiime A, et al. Investigation of an isolated case of human crimean-congo hemorrhagic fever in central uganda, 2015. Int J Infect Dis. 2018;68:88-93. https://doi.org/10.1016/j.ijid.2018.01.013
270. Hawman DW, Feldmann H. Recent advances in understanding crimean-congo hemorrhagic fever virus. F1000Res. 2018;7. https://doi.org/10.12688/f1000research.16189.1
271. Papa A, Bozovi B, Pavlidou V, Papadimitriou E, Pelemis M, Antoniadis A. Genetic detection and isolation of crimean-congo hemorrhagic fever virus, kosovo, yugoslavia. Emerg Infect Dis. 2002;8(8):852-4. https://doi.org/10.3201/eid0808.010448
272. Messina JP, Pigott DM, Golding N, Duda KA, Brownstein JS, Weiss DJ, et al. The global distribution of crimean-congo hemorrhagic fever. Trans R Soc Trop Med Hyg. 2015;109(8):503-13. https://doi.org/10.1093/trstmh/trv050
273. Begum F, Wisseman CJ, Casals J. Tick-borne viruses of west pakistan. 3. Dera ghazi khan virus, a new agent isolated from hyalomma dromedarii ticks in the d. G. Khan district of west pakistan. Am J Epidemiol. 1970;92(3):195-6. https://doi.org/10.1093/oxfordjournals.aje.a121198
274. Kuhn JH, Wiley MR, Rodriguez SE, Bào Y, Prieto K, Travassos DRA, et al. Genomic characterization of the genus nairovirus (family bunyaviridae). Viruses. 2016;8(6). https://doi.org/10.3390/v8060164
275. Dehhaghi M, Kazemi SPH, Holmes EC, Hudson BJ, Schloeffel R, Guillemin GJ. Human tick-borne diseases in australia. Front Cell Infect Microbiol. 2019;9:3. https://doi.org/10.3389/fcimb.2019.00003
276. Guilherme JM, Gonella-Legall C, Legall F, Nakoume E, Vincent J. Seroprevalence of five arboviruses in zebu cattle in the central african republic. Trans R Soc Trop Med Hyg. 1996;90(1):31-3. https://doi.org/10.1016/s0035-9203(96)90468-x
277. Darwish MA, Imam IZ, Amer T, Hoogstraal H. Antibodies to dugbe virus in mammalian sera from egypt. J Egypt Public Health Assoc. 1976;51(6):331-7
278. Gonzalez JP, Cornet JP, Camicas JL. Dugbe virus replication in nymph and adult amblyomma variegatum. Res Virol. 1989;140(4):333-6. https://doi.org/10.1016/s0923-2516(89)80113-x
279. Linthicum KJ, Logan TM, Bailey CL, Watts DM, Dohm DJ. Experimental infection of six species of ixodid ticks with dugbe virus (family bunyaviridae, genus nairovirus). Am J Trop Med Hyg. 1989;40(4):410-7. https://doi.org/10.4269/ajtmh.1989.40.410
280. Steele GM, Nuttall PA. Difference in vector competence of two species of sympatric ticks, amblyomma variegatum and rhipicephalus appendiculatus, for dugbe virus (nairovirus, bunyaviridae). Virus Res. 1989;14(1):73-84. https://doi.org/10.1016/0168-1702(89)90071-3
281. David-West TS, Porterfield JS. Dugbe virus: a tick-borne arbovirus from nigeria. J Gen Virol. 1974;23(3):297-307. https://doi.org/10.1099/0022-1317-23-3-297
282. Sang R, Onyango C, Gachoya J, Mabinda E, Konongoi S, Ofula V, et al. Tickborne arbovirus surveillance in market livestock, nairobi, kenya. Emerg Infect Dis. 2006;12(7):1074-80. https://doi.org/10.3201/eid1207.060253
283. Burt FJ, Spencer DC, Leman PA, Patterson B, Swanepoel R. Investigation of tick-borne viruses as pathogens of humans in south africa and evidence of dugbe virus infection in a patient with prolonged thrombocytopenia. Epidemiol Infect. 1996;116(3):353-61. https://doi.org/10.1017/s0950268800052687
284. Boyd A, Fazakerley JK, Bridgen A. Pathogenesis of dugbe virus infection in wild-type and interferon-deficient mice. J Gen Virol. 2006;87(Pt 7):2005-9. https://doi.org/10.1099/vir.0.81767-0
285. Kobayashi D, Ohashi M, Osei J, Agbosu E, Opoku M, Agbekudzi A, et al. Detection of a novel putative phlebovirus and first isolation of dugbe virus from ticks in accra, ghana. Ticks Tick Borne Dis. 2017;8(4):640-5. https://doi.org/10.1016/j.ttbdis.2017.04.010
286. Aguilar PV, Marciel DSW, Silvas JA, Wood T, Widen S, Fumagalli MJ, et al. Genetic characterization of the patois serogroup (genus orthobunyavirus; Family peribunyaviridae) and evidence that estero real virus is a member of the genus orthonairovirus. Am J Trop Med Hyg. 2018;99(2):451-7. https://doi.org/10.4269/ajtmh.18-0201
287. Málková D, Holubová J, Cerný V, Daniel M, Fernández A, de la Cruz J, et al. Estero real virus: a new virus isolated from argasid ticks ornithodoros tadaridae in cuba. Acta Virol. 1985;29(3):247-50
288. Málková D, Holubová J, Marhoul Z, Blazek K. Biological properties of estero real virus. Acta Virol. 1987;31(3):243-8
289. Dandawate CN, Shah KV. Ganjam virus: a new arbovirus isolated from ticks haemaphysalis intermedia warburton and nuttall, 1909 in orissa, india. Indian J Med Res. 1969;57(5):799-804
290. Yadav PD, Vincent MJ, Khristova M, Kale C, Nichol ST, Mishra AC, et al. Genomic analysis reveals nairobi sheep disease virus to be highly diverse and present in both africa, and in india in the form of the ganjam virus variant. Infect Genet Evol. 2011;11(5):1111-20. https://doi.org/10.1016/j.meegid.2011.04.001
291. L'Vov DK, Al'Khovskiĭ SV, Shchelkanov M, Deriabin PG, Shchetinin AM, Samokhvalov EI, et al. [Genetic characterization of the geran virus (gerv, bunyaviridae, nairovirus, qalyub group) isolated from the ticks ornithodoros verrucosus olenev, zasukhin and fenyuk, 1934 (argasidae) collected in the burrow of meriones erythrourus grey, 1842 in azerbaijan]. Vopr Virusol. 2014;5(59):13-8
292. Matsumoto Y, Ohta K, Nishio M. Lethal infection of embryonated chicken eggs by hazara virus, a model for crimean-congo hemorrhagic fever virus. Arch Virol. 2018;163(1):219-22. https://doi.org/10.1007/s00705-017-3580-1
293. Begum F, Wisseman CJ, Casals J. Tick-borne viruses of west pakistan. Ii. Hazara virus, a new agent isolated from ixodes redikorzevi ticks from the kaghan valley, w. Pakistan. Am J Epidemiol. 1970;92(3):192-4. https://doi.org/10.1093/oxfordjournals.aje.a121197
294. Li CX, Shi M, Tian JH, Lin XD, Kang YJ, Chen LJ, et al. Unprecedented genomic diversity of rna viruses in arthropods reveals the ancestry of negative-sense rna viruses. Elife. 2015;4. https://doi.org/10.7554/eLife.05378
295. Hughes LE, Clifford CM, Thomas LA, Denmark HA, Philip CB. Isolation and characterization of a virus from soft ticks (ornithodoros capensis group) collected on bush key, dry tortugas, florida. Am J Trop Med Hyg. 1964;13:118-22. https://doi.org/10.4269/ajtmh.1964.13.118
296. L'Vov DK, Kostiukova MA, Pak TP, Gromashevskiĭ VL. [Isolation of an arbovirus antigenically related to issyk-kul virus from the blood of a human patient]. Vopr Virusol. 1980(1):61-2
297. Lvov DK, Karas FR, Timofeev EM, Tsyrkin YM, Vargina SG, Veselovskaya OV, et al. "Issyk-kul" virus, a new arbovirus isolated from bats and argas (carios) vespertilionis (latr., 1802) in the kirghiz s.s.r. Brief report. Arch Gesamte Virusforsch. 1973;42(2):207-9. https://doi.org/10.1007/BF01270841
298. Atkinson B, Marston DA, Ellis RJ, Fooks AR, Hewson R. Complete genomic sequence of issyk-kul virus. Genome Announc. 2015;3(4). https://doi.org/10.1128/genomeA.00662-15
299. Al'Khovskiĭ SV, L'Vov DK, Shchelkanov M, Shchetinin AM, Deriabin PG, Samokhvalov EI, et al. [The taxonomy of the issyk-kul virus (iskv, bunyaviridae, nairovirus), the etiologic agent of the issyk-kul fever isolated from bats (vespertilionidae) and ticks argas (carios) vespertilionis (latreille, 1796)]. Vopr Virusol. 2013;58(5):11-5
300. Varma MG, Converse JD. Keterah virus infections in four species of argas ticks (ixodoidea: argasidae). J Med Entomol. 1976;13(1):65-70. https://doi.org/10.1093/jmedent/13.1.65
301. Crabtree MB, Sang R, Miller BR. Kupe virus, a new virus in the family bunyaviridae, genus nairovirus, kenya. Emerg Infect Dis. 2009;15(2):147-54. https://doi.org/10.3201/eid1502.080851
302. Davies FG. A survey of nairobi sheep disease antibody in sheep and goats, wild ruminants and rodents within kenya. J Hyg (Lond). 1978;81(2):251-8. https://doi.org/10.1017/s0022172400025080
303. Davies FG. Nairobi sheep disease in kenya. The isolation of virus from sheep and goats, ticks and possible maintenance hosts. J Hyg (Lond). 1978;81(2):259-65. https://doi.org/10.1017/s0022172400025092
304. Davies FG, Casals J, Jesset DM, Ochieng P. The serological relationships of nairobi sheep disease virus. J Comp Pathol. 1978;88(4):519-23. https://doi.org/10.1016/0021-9975(78)90005-1
305. Marczinke BI, Nichol ST. Nairobi sheep disease virus, an important tick-borne pathogen of sheep and goats in africa, is also present in asia. Virology. 2002;303(1):146-51. https://doi.org/10.1006/viro.2002.1514
306. Yang L, Zhao Z, Hou G, Zhang C, Liu J, Xu L, et al. Genomes and seroprevalence of severe fever with thrombocytopenia syndrome virus and nairobi sheep disease virus in haemaphysalis longicornis ticks and goats in hubei, china. Virology. 2019;529:234-45. https://doi.org/10.1016/j.virol.2019.01.026
307. Gong S, He B, Wang Z, Shang L, Wei F, Liu Q, et al. Nairobi sheep disease virus rna in ixodid ticks, china, 2013. Emerg Infect Dis. 2015;21(4):718-20. https://doi.org/10.3201/eid2104.141602
308. Edelsten RM. The distribution and prevalence of nairobi sheep disease and other tick-borne infections of sheep and goats in northern somalia. Tropical Animal Health & Production. 1975;7(1):29-34
309. Perera LP, Peiris JS, Weilgama DJ. Nairobi sheep disease virus isolated from haemaphysalis intermedia ticks collected in sri lanka. Ann Trop Med Parasitol. 1996;90(1):91-3. https://doi.org/10.1080/00034983.1996.11813031
310. Johnson BK, Chanas AC, Squires EJ, Shockley P, Simpson DI, Parsons J, et al. Arbovirus isolations from ixodid ticks infesting livestock, kano plain, kenya. Trans R Soc Trop Med Hyg. 1980;74(6):732-7. https://doi.org/10.1016/0035-9203(80)90188-1
311. Krasteva S, Jara M, Frias-De-Diego A, Machado G. Nairobi sheep disease virus: a historical and epidemiological perspective. Front Vet Sci. 2020;7:419. https://doi.org/10.3389/fvets.2020.00419
312. Weinbren MP, Gourlay RN, Lumsden WH, Weinbren BM. An epizootic of nairobi sheep disease in uganda. J Comp Pathol. 1958;68(2):174-87. https://doi.org/10.1016/s0368-1742(58)80018-1
313. Davies FG. Nairobi sheep disease. Parassitologia. 1997;39(2):95-8
314. Xia H, Hu C, Zhang D, Tang S, Zhang Z, Kou Z, et al. Metagenomic profile of the viral communities in rhipicephalus spp. Ticks from yunnan, china. Plos One. 2015;10(3):e121609. https://doi.org/10.1371/journal.pone.0121609
315. Pettersson JH, Shi M, Bohlin J, Eldholm V, Brynildsrud OB, Paulsen KM, et al. Characterizing the virome of ixodes ricinus ticks from northern europe. Sci Rep. 2017;7(1):10870. https://doi.org/10.1038/s41598-017-11439-y
316. Bouquet J, Melgar M, Swei A, Delwart E, Lane RS, Chiu CY. Metagenomic-based surveillance of pacific coast tick dermacentor occidentalis identifies two novel bunyaviruses and an emerging human ricksettsial pathogen. Sci Rep. 2017;7(1):12234. https://doi.org/10.1038/s41598-017-12047-6
317. L'Vov DK, Al'Khovskiĭ SV, Shchelkanov M, Shchetinin AM, Deriabin PG, Aristova VA, et al. [Genetic characterization of the sakhalin virus (sakv), paramushir virus (pmrv) (sakhalin group, nairovirus, bunyaviridae), and rukutama virus (rukv) (uukuniemi group, phlebovirus, bunyaviridae) isolated from the obligate parasites of the colonial sea-birds ticks ixodes (ceratixodes) uriae, white 1852 an…
318. Safonova MV, Shchelkanov MY, Khafizov K, Matsvay AD, Ayginin AA, Dolgova AS, et al. Sequencing and genetic characterization of two strains paramushir virus obtained from the tyuleniy island in the okhotsk sea (2015). Ticks Tick Borne Dis. 2019;10(2):269-79. https://doi.org/10.1016/j.ttbdis.2018.11.004
319. Converse JD, Moussa MI, Easton ER, Casals J. Punta salinas virus (hughes group) from argas arboreus (ixodoidea: argasidae) in tanzania. Trans R Soc Trop Med Hyg. 1981;75(5):755-6. https://doi.org/10.1016/0035-9203(81)90175-9
320. Clifford CM, Hoogstraal H, Radovsky FJ, Stiller D, Keirans JE. Ornithodoros (alectorobius) amblus (acarina: ixodoidea: argasidae): identity, marine bird and human hosts, virus infections, and distribution in peru. J Parasitol. 1980;66(2):312-23
321. Luo J, Ren Q, Liu W, Li X, Hong Y, Song M, et al. Micropathogen community identification in ticks (acari: ixodidae) using third-generation sequencing. Int J Parasitol Parasites Wildl. 2021;15:238-48. https://doi.org/10.1016/j.ijppaw.2021.06.003
322. Miller BR, Loomis R, Dejean A, Hoogstraal H. Experimental studies on the replication and dissemination of qalyub virus (bunyaviridae: nairovirus) in the putative tick vector, ornithodoros (pavlovskyella) erraticus. Am J Trop Med Hyg. 1985;34(1):180-7. https://doi.org/10.4269/ajtmh.1985.34.180
323. Clerx JP, Bishop DH. Qalyub virus, a member of the newly proposed nairovirus genus (bunyavividae). Virology. 1981;108(2):361-72. https://doi.org/10.1016/0042-6822(81)90444-x
324. Abdel-Wahab KS, Kaiser MN, Williams RE. Serological studies of qalyub virus in certain animal sera in egypt. J Hyg Epidemiol Microbiol Immunol. 1974;18(2):240-5
325. Lvov DK, Timofeeva AA, Gromashevski VL, Chervonsky VI, Gromov AI, Tsyrkin YM, et al. "Sakhalin" virus--a new arbovirus isolated from ixodes (ceratixodes) putus pick.-Camb. 1878 collected on tuleniy island, sea of okhotsk. Arch Gesamte Virusforsch. 1972;38(2):133-8. https://doi.org/10.1007/BF01249662
326. Lvov DK, Timofeeva AA, Gromashevski VL, Tsyrkin Y, Sazonov AA, Pogrebenko AG, et al. The ecology of sakhalin virus in the north of the far east of the u.s.s.r. J Hyg Epidemiol Microbiol Immunol. 1974;18(1):87-95
327. Yunker CE, Clifford CM, Thomas LA, Cory J, George JE. Isolation of viruses from swallowticks, argas cooleyi, in the southwestern united states. Acta Virol. 1972;16(5):415-21
328. Converse JD, Hoogstraal H, Moussa MI, Evans DE. Soldado virus from ornithodoros (alectorobius) maritimus (ixodoidea: argasidae) infesting herring gull nests on puffin island, northern wales. Acta Virol. 1976;20(3):243-6
329. Converse JD, Hoogstraal H, Moussa MI, Feare CJ, Kaiser MN. Soldado virus (hughes group) from ornithodoros (alectorobius) capensis (ixodoidea: argasidae) infesting sooty tern colonies in the seychelles, indian ocean. Am J Trop Med Hyg. 1975;24(6 Pt 1):1010-8. https://doi.org/10.4269/ajtmh.1975.24.1010
330. Jonkers AH, Casals J, Aitken TH, Spence L. Soldado virus, a new agent from trinidadian ornithodoros ticks. J Med Entomol. 1973;10(5):517-9. https://doi.org/10.1093/jmedent/10.5.517
331. Johnson BK, Chanas AC, Shockley P, Squires EJ, Varma MG, Leake CJ, et al. Investigation of the ecology of soldado virus on puffin island, north wales. Acta Virol. 1979;23(5):428-32
332. Chastel C, Bailly-Choumara H, Le Lay G. [Natural pathogenicity for man of an antigenic variant of soldado virus from morocco (author's transl)]. Bull Soc Pathol Exot Filiales. 1981;74(5):499-505
333. Chastel C, Le Lay G, Le Goff F, Monnat JY. Isolation of soldado virus from a seabird (rissa tridactyla l.) In france. Acta Virol. 1990;34(1):109
334. Chastel C, Guiguen C, Le Lay G, Le Goff F. First isolation of soldado virus in southern france. Acta Virol. 1988;32(2):191
335. Chastel C, Le Goff F, Le Lay G. Antigenic variants of the soldado virus (nairovirus, bunyaviridae) isolated in different parts of the world. Acta Virol. 1983;27(1):51-8
336. Ma J, Lv XL, Zhang X, Han SZ, Wang ZD, Li L, et al. Identification of a new orthonairovirus associated with human febrile illness in china. Nat Med. 2021;27(3):434-9. https://doi.org/10.1038/s41591-020-01228-y
337. Tomazatos A, von Possel R, Pekarek N, Holm T, Rieger T, Baum H, et al. Discovery and genetic characterization of a novel orthonairovirus in ixodes ricinus ticks from danube delta. Infect Genet Evol. 2021;88:104704. https://doi.org/10.1016/j.meegid.2021.104704
338. Liu X, Zhang X, Wang Z, Dong Z, Xie S, Jiang M, et al. A tentative tamdy orthonairovirus related to febrile illness in northwestern china. Clin Infect Dis. 2020;70(10):2155-60. https://doi.org/10.1093/cid/ciz602
339. Zhang Y, Jiang L, Yang Y, Xie S, Yuan W, Wang Y. A tick bite patient with fever and meningitis co-infected with rickettsia raoultii and tacheng tick virus 1: a case report. Bmc Infect Dis. 2021;21(1):1187. https://doi.org/10.1186/s12879-021-06877-z
340. Huang B, Firth C, Watterson D, Allcock R, Colmant AM, Hobson-Peters J, et al. Genetic characterization of archived bunyaviruses and their potential for emergence in australia. Emerg Infect Dis. 2016;22(5):833-40. https://doi.org/10.3201/eid2205.151566
341. Doherty RL, Carley JG, Murray MD, Main AJ, Kay BH, Domrow R. Isolation of arboviruses (kemerovo group, sakhalin group) from ixodes uriae collected at macquarie island, southern ocean. Am J Trop Med Hyg. 1975;24(3):521-6. https://doi.org/10.4269/ajtmh.1975.24.521
342. Lvov DK, Sidorova GA, Gromashevsky VL, Kurbanov M, Skvoztsova LM, Gofman YP, et al. Virus "tamdy"--a new arbovirus, isolated in the uzbee s.s.r. And turkmen s.s.r. From ticks hyalomma asiaticum asiaticum schulee et schlottke, 1929, and hyalomma plumbeum plumbeum panzer, 1796. Arch Virol. 1976;51(1-2):15-21. https://doi.org/10.1007/BF01317830
343. L'Vov DK, Sidorova GA, Gromashevskiĭ VL, Skvortsova TM, Aristova VA. [Isolation of tamdy virus (bunyaviridae) pathogenic for man from natural sources in central asia, kazakhstan and transcaucasia]. Vopr Virusol. 1984;29(4):487-90
344. Moming A, Shen S, Fang Y, Zhang J, Zhang Y, Tang S, et al. Evidence of human exposure to tamdy virus, northwest china. Emerg Infect Dis. 2021;27(12):3166-70. https://doi.org/10.3201/eid2712.203532
345. Zhou H, Ma Z, Hu T, Bi Y, Mamuti A, Yu R, et al. Tamdy virus in ixodid ticks infesting bactrian camels, xinjiang, china, 2018. Emerg Infect Dis. 2019;25(11):2136-8. https://doi.org/10.3201/eid2511.190512
346. Brinkmann A, Dinçer E, Polat C, Hekimoğlu O, Hacıoğlu S, Földes K, et al. A metagenomic survey identifies tamdy orthonairovirus as well as divergent phlebo-, rhabdo-, chu- and flavi-like viruses in anatolia, turkey. Ticks Tick Borne Dis. 2018;9(5):1173-83. https://doi.org/10.1016/j.ttbdis.2018.04.017
347. Elkina N, Gromashevskiĭ VL, Skvortsova TM, L'Vov DK. [Isolation of tamda arbovirus (bunyaviridae family) in the azerbaijan ssr]. Med Parazitol (Mosk). 1987(3):8-10
348. Zakham F, Albalawi AE, Alanazi AD, Truong NP, Alouffi AS, Alaoui A, et al. Viral rna metagenomics of hyalomma ticks collected from dromedary camels in makkah province, saudi arabia. Viruses. 2021;13(7). https://doi.org/10.3390/v13071396
349. Shimada S, Aoki K, Nabeshima T, Fuxun Y, Kurosaki Y, Shiogama K, et al. Tofla virus: a newly identified nairovirus of the crimean-congo hemorrhagic fever group isolated from ticks in japan. Sci Rep. 2016;6:20213. https://doi.org/10.1038/srep20213
350. Chastel C, Bach-Hamba D, Karabatsos N, Bouattour A, Le Lay G, Le Goff F, et al. Tunis virus: a new phlebovirus from argas reflexus hermanni ticks in tunisia. Acta Virol. 1994;38(5):285-9
351. Gauci PJ, Mcallister J, Mitchell IR, Cybinski D, St GT, Gubala AJ. Genomic characterisation of vinegar hill virus, an australian nairovirus isolated in 1983 from argas robertsi ticks collected from cattle egrets. Viruses. 2017;9(12). https://doi.org/10.3390/v9120373
352. Cowley JA. The genomes of mourilyan virus and wēnzhōu shrimp virus 1 of prawns comprise 4 rna segments. Virus Res. 2021;292:198225. https://doi.org/10.1016/j.virusres.2020.198225
353. Kodama F, Yamaguchi H, Park E, Tatemoto K, Sashika M, Nakao R, et al. A novel nairovirus associated with acute febrile illness in hokkaido, japan. Nat Commun. 2021;12(1):5539. https://doi.org/10.1038/s41467-021-25857-0
354. Cross ST, Kapuscinski ML, Perino J, Maertens BL, Weger-Lucarelli J, Ebel GD, et al. Co-infection patterns in individual ixodes scapularis ticks reveal associations between viral, eukaryotic and bacterial microorganisms. Viruses. 2018;10(7). https://doi.org/10.3390/v10070388
355. Converse JD, Hoogstraal H, Moussa MI, Stek MJ, Kaiser MN. Bahig virus (tete group) in naturally- and transovarially-infected hyalomma marginatum ticks from egypt and italy. Arch Gesamte Virusforsch. 1974;46(1-2):29-35. https://doi.org/10.1007/BF01240201
356. Hubálek Z, Rudolf I. Tick-borne viruses in europe. Parasitol Res. 2012;111(1):9-36. https://doi.org/10.1007/s00436-012-2910-1
357. . The negative sense single stranded rna viruses. In: Fauquet CM, Mayo MA, Maniloff J, Desselberger U, Ball LA, editors. Virus Taxonomy. San Diego: Academic Press; 2005. pp. 607-738.
358. Moussa MI, Imam IZ, Converse JD, El-Karamany RM. Isolation of matruh virus from hyalomma marginatum ticks in egypt. J Egypt Public Health Assoc. 1974;49(6):341-8
359. Makenov MT, Toure AH, Bayandin RB, Gladysheva AV, Shipovalov AV, Boumbaly S, et al. Ngari virus (orthobunyavirus, peribunyaviridae) in ixodid ticks collected from cattle in guinea. Acta Trop. 2021;214:105790. https://doi.org/10.1016/j.actatropica.2020.105790
360. Omoga D, Tchouassi DP, Venter M, Ogola EO, Eibner GJ, Kopp A, et al. Circulation of ngari virus in livestock, kenya. Msphere. 2022;7(6):e41622. https://doi.org/10.1128/msphere.00416-22
361. Eiden M, Vina-Rodriguez A, El MB, Isselmou K, Ziegler U, Höper D, et al. Ngari virus in goats during rift valley fever outbreak, mauritania, 2010. Emerg Infect Dis. 2014;20(12):2174-6. https://doi.org/10.3201/eid2012.140787
362. Al'Khovskiĭ SV, L'Vov DK, Shchelkanov M, Shchetinin AM, Deriabin PG, Botikov AR, et al. [Genetic characterization of new komandory virus (komv; Bunyaviridae, phlebovirus) isolated from the ticks ixodes uriae, collected in guillemot (uria aalge) nesting sites on komandorski islands, the bering sea]. Vopr Virusol. 2013;58(6):18-22
363. Torii S, Matsuno K, Qiu Y, Mori-Kajihara A, Kajihara M, Nakao R, et al. Infection of newly identified phleboviruses in ticks and wild animals in hokkaido, japan indicating tick-borne life cycles. Ticks Tick Borne Dis. 2019;10(2):328-35. https://doi.org/10.1016/j.ttbdis.2018.11.012
364. Sugimoto S, Suda Y, Yoshikawa T, Kurosu T, Mizutani T, Saijo M, et al. Terminal genome sequences of the soft tick bunyavirus. Microbiol Resour Announc. 2020;9(18). https://doi.org/10.1128/MRA.00126-20
365. Oba M, Omatsu T, Takano A, Fujita H, Sato K, Nakamoto A, et al. A novel bunyavirus from the soft tick, argas vespertilionis, in japan. J Vet Med Sci. 2016;78(3):443-5. https://doi.org/10.1292/jvms.15-0536
366. Yunker CE, Clifford CM, Thomas LA, Keirans JE, Casals J, George JE, et al. Sunday canyon virus, a new ungrouped agent from the tick argas (a.) Cooleyi in texas. Acta Virol. 1977;21(1):36-44
367. Dandawate CN, Shah KV, D'Lima LV. Wanowrie virus: a new arbovirus isolated from hyalomma marginatum isaaci. Indian J Med Res. 1970;58(8):985-9
368. Singh A, Padbidri VS. A retrospective serological survey of humans in india for wanowrie virus. J Commun Dis. 1998;30(2):89-92
369. Darwsh MA, Imam ZE, Amer T. Antibodies to dhori and wanowrie viruses in egyptian sera. J Egypt Public Health Assoc. 1974;49(6):362-8
370. Pavri KM, Anandarajah M, Hermon YE, Nayar M, Wikramsinghe MR, Dandawate CN. Isolation of wanowrie virus from brain of a fatal human case from sri lanka. Indian J Med Res. 1976;64(4):557-61
371. Hubálek Z. Biogeography of tick-borne bhanja virus (bunyaviridae) in europe. Interdiscip Perspect Infect Dis. 2009;2009:372691. https://doi.org/10.1155/2009/372691
372. Dilcher M, Alves MJ, Finkeisen D, Hufert F, Weidmann M. Genetic characterization of bhanja virus and palma virus, two tick-borne phleboviruses. Virus Genes. 2012;45(2):311-5. https://doi.org/10.1007/s11262-012-0785-y
373. Hubálek Z, Mittermayer T, Halouzka J, Cerný V. Isolation of "exotic" bhanja virus (bunyaviridae) from ticks in the temperate zone. Arch Virol. 1988;101(3-4):191-7. https://doi.org/10.1007/BF01311000
374. Punda V, Ropac D, Vesenjak-Hirjan J. Incidence of hemagglutination-inhibiting antibodies for bhanja virus in humans along the north-west border of yugoslavia. Zentralbl Bakteriol Mikrobiol Hyg A. 1987;265(1-2):227-34. https://doi.org/10.1016/s0176-6724(87)80170-0
375. Verani P, Balducci M, Lopes MC, Sacca G. Isolation of bhanja virus from haemaphysalis ticks in italy. Am J Trop Med Hyg. 1970;19(1):103-5. https://doi.org/10.4269/ajtmh.1970.19.103
376. Pavlov P, Rosický B, Hubálek Z, Daniel M, Bárdos V, Minár J, et al. Isolation of bhanja virus from ticks of the genus haemaphysalis in southeast bulgaria and presence of antibodies in pastured sheep. Folia Parasitol (Praha). 1978;25(1):67-73
377. Ungureanu A, Popovici V, Cătănaş F, Ioniţă I, Tutoveanu A, Safta M. Isolation of bhanja virus in romania. Arch Roum Pathol Exp Microbiol. 1990;49(2):139-45
378. Filipe AR, Calisher CH, Lazuick J. Antibodies to congo-crimean haemorrhagic fever, dhori, thogoto and bhanja viruses in southern portugal. Acta Virol. 1985;29(4):324-8
379. Zhu C, He T, Wu T, Ai L, Hu D, Yang X, et al. Distribution and phylogenetic analysis of dabieshan tick virus in ticks collected from zhoushan, china. J Vet Med Sci. 2020;82(8):1226-30. https://doi.org/10.1292/jvms.20-0081
380. Ma C, Zhang R, Zhou H, Yu G, Yu L, Li J, et al. Prevalence and genetic diversity of dabieshan tick virus in shandong province, china. J Infect. 2022;85(1):90-122. https://doi.org/10.1016/j.jinf.2022.04.002
381. Shen S, Duan X, Wang B, Zhu L, Zhang Y, Zhang J, et al. A novel tick-borne phlebovirus, closely related to severe fever with thrombocytopenia syndrome virus and heartland virus, is a potential pathogen. Emerg Microbes Infect. 2018;7(1):95. https://doi.org/10.1038/s41426-018-0093-2
382. Brault AC, Savage HM, Duggal NK, Eisen RJ, Staples JE. Heartland virus epidemiology, vector association, and disease potential. Viruses. 2018;10(9). https://doi.org/10.3390/v10090498
383. Dupuis AN, Prusinski MA, O'Connor C, Maffei JG, Ngo KA, Koetzner CA, et al. Heartland virus transmission, suffolk county, new york, usa. Emerg Infect Dis. 2021;27(12):3128-32. https://doi.org/10.3201/eid2712.211426
384. Tuten HC, Burkhalter KL, Noel KR, Hernandez EJ, Yates S, Wojnowski K, et al. Heartland virus in humans and ticks, illinois, usa, 2018-2019. Emerg Infect Dis. 2020;26(7):1548-52. https://doi.org/10.3201/eid2607.200110
385. Newman BC, Sutton WB, Moncayo AC, Hughes HR, Taheri A, Moore TC, et al. Heartland virus in lone star ticks, alabama, usa. Emerg Infect Dis. 2020;26(8):1954-6. https://doi.org/10.3201/eid2608.200494
386. Stubbs AM, Steele MT. Heartland virus disease--united states, 2012-2013. Ann Emerg Med. 2014;64(3):314
387. Chen XP, Cong ML, Li MH, Kang YJ, Feng YM, Plyusnin A, et al. Infection and pathogenesis of huaiyangshan virus (a novel tick-borne bunyavirus) in laboratory rodents. J Gen Virol. 2012;93(Pt 6):1288-93. https://doi.org/10.1099/vir.0.041053-0
388. Luo X, Liu Q, Xiong Y, Ye C, Jin D, Xu J. Genome-wide analysis of synonymous codon usage in huaiyangshan virus and other bunyaviruses. J Basic Microbiol. 2015;55(12):1374-83. https://doi.org/10.1002/jobm.201500233
389. Zhang YZ, Zhou DJ, Qin XC, Tian JH, Xiong Y, Wang JB, et al. The ecology, genetic diversity, and phylogeny of huaiyangshan virus in china. J Virol. 2012;86(5):2864-8. https://doi.org/10.1128/JVI.06192-11
390. Gauci PJ, Mcallister J, Mitchell IR, St GT, Cybinski DH, Davis SS, et al. Hunter island group phlebovirus in ticks, australia. Emerg Infect Dis. 2015;21(12):2246-8. https://doi.org/10.3201/eid2112.141303
391. Swei A, Russell BJ, Naccache SN, Kabre B, Veeraraghavan N, Pilgard MA, et al. The genome sequence of lone star virus, a highly divergent bunyavirus found in the amblyomma americanum tick. Plos One. 2013;8(4):e62083. https://doi.org/10.1371/journal.pone.0062083
392. Oshima H, Okumura H, Maeda K, Ishijima K, Yoshikawa T, Kurosu T, et al. A patient with severe fever with thrombocytopenia syndrome (sfts) infected from a sick dog with sfts virus infection. Jpn J Infect Dis. 2022;75(4):423-6. https://doi.org/10.7883/yoken.JJID.2021.796
393. Yamanaka A, Kirino Y, Fujimoto S, Ueda N, Himeji D, Miura M, et al. Direct transmission of severe fever with thrombocytopenia syndrome virus from domestic cat to veterinary personnel. Emerg Infect Dis. 2020;26(12):2994-8. https://doi.org/10.3201/eid2612.191513
394. Kang JG, Cho YK, Jo YS, Chae JB, Joo YH, Park KW, et al. Severe fever with thrombocytopenia syndrome virus in dogs, south korea. Emerg Infect Dis. 2019;25(2):376-8. https://doi.org/10.3201/eid2502.180859
395. Wang JN, Li TQ, Liu QM, Wu YY, Luo MY, Gong ZY. Vectors, hosts, and the possible risk factors associated with severe fever with thrombocytopenia syndrome. Can J Infect Dis Med Microbiol. 2021;2021:8518189. https://doi.org/10.1155/2021/8518189
396. Ding S, Yin H, Xu X, Liu G, Jiang S, Wang W, et al. A cross-sectional survey of severe fever with thrombocytopenia syndrome virus infection of domestic animals in laizhou city, shandong province, china. Jpn J Infect Dis. 2014;67(1):1-4. https://doi.org/10.7883/yoken.67.1
397. Wei J, Li S, Dong JH, Tian H, Chowell G, Tian HY, et al. The first human infection with severe fever with thrombocytopenia syndrome virus in shaanxi province, china. Int J Infect Dis. 2015;35:37-9. https://doi.org/10.1016/j.ijid.2015.02.014
398. Lam TT, Liu W, Bowden TA, Cui N, Zhuang L, Liu K, et al. Evolutionary and molecular analysis of the emergent severe fever with thrombocytopenia syndrome virus. Epidemics. 2013;5(1):1-10. https://doi.org/10.1016/j.epidem.2012.09.002
399. Lin TL, Ou SC, Maeda K, Shimoda H, Chan JP, Tu WC, et al. The first discovery of severe fever with thrombocytopenia syndrome virus in taiwan. Emerg Microbes Infect. 2020;9(1):148-51. https://doi.org/10.1080/22221751.2019.1710436
400. Takahashi T, Maeda K, Suzuki T, Ishido A, Shigeoka T, Tominaga T, et al. The first identification and retrospective study of severe fever with thrombocytopenia syndrome in japan. J Infect Dis. 2014;209(6):816-27. https://doi.org/10.1093/infdis/jit603
401. Hayasaka D, Fuxun Y, Yoshikawa A, Posadas-Herrera G, Shimada S, Tun MM, et al. Seroepidemiological evidence of severe fever with thrombocytopenia syndrome virus infections in wild boars in nagasaki, japan. Trop Med Health. 2016;44:6. https://doi.org/10.1186/s41182-016-0009-6
402. Kim YR, Yun Y, Bae SG, Park D, Kim S, Lee JM, et al. Severe fever with thrombocytopenia syndrome virus infection, south korea, 2010. Emerg Infect Dis. 2018;24(11):2103-5. https://doi.org/10.3201/eid2411.170756
403. Yun SM, Lee WG, Ryou J, Yang SC, Park SW, Roh JY, et al. Severe fever with thrombocytopenia syndrome virus in ticks collected from humans, south korea, 2013. Emerg Infect Dis. 2014;20(8):1358-61. https://doi.org/10.3201/eid2008.131857
404. Zohaib A, Zhang J, Saqib M, Athar MA, Hussain MH, Chen J, et al. Serologic evidence of severe fever with thrombocytopenia syndrome virus and related viruses in pakistan. Emerg Infect Dis. 2020;26(7):1513-6. https://doi.org/10.3201/eid2607.190611
405. Tran XC, Yun Y, Van An L, Kim SH, Thao N, Man P, et al. Endemic severe fever with thrombocytopenia syndrome, vietnam. Emerg Infect Dis. 2019;25(5):1029-31. https://doi.org/10.3201/eid2505.181463
406. Tokarz R, Tagliafierro T, Sameroff S, Cucura DM, Oleynik A, Che X, et al. Microbiome analysis of ixodes scapularis ticks from new york and connecticut. Ticks Tick Borne Dis. 2019;10(4):894-900. https://doi.org/10.1016/j.ttbdis.2019.04.011
407. Tokarz R, Sameroff S, Tagliafierro T, Jain K, Williams SH, Cucura DM, et al. Identification of novel viruses in amblyomma americanum, dermacentor variabilis, and ixodes scapularis ticks. Msphere. 2018;3(2). https://doi.org/10.1128/mSphere.00614-17
408. Tokarz R, Williams SH, Sameroff S, Sanchez LM, Jain K, Lipkin WI. Virome analysis of amblyomma americanum, dermacentor variabilis, and ixodes scapularis ticks reveals novel highly divergent vertebrate and invertebrate viruses. J Virol. 2014;88(19):11480-92. https://doi.org/10.1128/JVI.01858-14
409. Diaz-Lara A, Navarro B, Di Serio F, Stevens K, Hwang MS, Kohl J, et al. Two novel negative-sense rna viruses infecting grapevine are members of a newly proposed genus within the family phenuiviridae. Viruses. 2019;11(8). https://doi.org/10.3390/v11080685
410. Dinçer E, Brinkmann A, Hekimoğlu O, Hacıoğlu S, Földes K, Karapınar Z, et al. Generic amplification and next generation sequencing reveal crimean-congo hemorrhagic fever virus ap92-like strain and distinct tick phleboviruses in anatolia, turkey. Parasit Vectors. 2017;10(1):335. https://doi.org/10.1186/s13071-017-2279-1
411. O'Brien CA, Huang B, Warrilow D, Hazlewood JE, Bielefeldt-Ohmann H, Hall-Mendelin S, et al. Extended characterisation of five archival tick-borne viruses provides insights for virus discovery in australian ticks. Parasit Vectors. 2022;15(1):59. https://doi.org/10.1186/s13071-022-05176-z
412. Zhao T, Gong H, Shen X, Zhang W, Shan T, Yu X, et al. Comparison of viromes in ticks from different domestic animals in china. Virol Sin. 2020;35(4):398-406. https://doi.org/10.1007/s12250-020-00197-3
413. Palacios G, Savji N, Travassos DRA, Guzman H, Yu X, Desai A, et al. Characterization of the uukuniemi virus group (phlebovirus: bunyaviridae): evidence for seven distinct species. J Virol. 2013;87(6):3187-95. https://doi.org/10.1128/JVI.02719-12
414. Boiro I, Lomonossov NN, Malenko GV, Balde C, Bah A. [Forécariah virus, a new representative of the bhanja antigenic group, isolated in the republic of guinea]. Bull Soc Pathol Exot Filiales. 1986;79(2):183-6
415. L'Vov DK, Al'Khovskiĭ SV, Shchelkanov M, Shchetinin AM, Deriabin PG, Gitel'Man AK, et al. [Molecular genetic characterization of the gissar virus (gsrv) (bunyaviridae, phlebovirus, uukuniemi group) isolated from the ticks argas reflexus fabricius, 1794 (argasidae) collected in dovecote in tajikistan]. Vopr Virusol. 2014;59(4):20-4
416. Yu Z, Wang H, Wang T, Sun W, Yang X, Liu J. Tick-borne pathogens and the vector potential of ticks in china. Parasit Vectors. 2015;8:24. https://doi.org/10.1186/s13071-014-0628-x
417. Zhang Y, Hu B, Agwanda B, Fang Y, Wang J, Kuria S, et al. Viromes and surveys of rna viruses in camel-derived ticks revealing transmission patterns of novel tick-borne viral pathogens in kenya. Emerg Microbes Infect. 2021;10(1):1975-87. https://doi.org/10.1080/22221751.2021.1986428
418. Hubálek Z, Halouzka J. Numerical comparative serology of the bhanja antigenic group (bunyaviridae). Arch Virol. 1985;84(3-4):175-80. https://doi.org/10.1007/BF01378970
419. Matsuno K, Weisend C, Travassos DRA, Anzick SL, Dahlstrom E, Porcella SF, et al. Characterization of the bhanja serogroup viruses (bunyaviridae): a novel species of the genus phlebovirus and its relationship with other emerging tick-borne phleboviruses. J Virol. 2013;87(7):3719-28. https://doi.org/10.1128/JVI.02845-12
420. Butenko AM, Gromashevskiĭ VL, L'Vov DK, Popov VF. [Kisemayo virus, a representative of the bhanja antigenic group]. Vopr Virusol. 1979(6):661-5
421. Tan DS, Smith CE, Mcmahon DA, Bowen ET. Lanjan virus, a new agent isolated from dermacentor auratus in malaya. Nature. 1967;214(5093):1154-5. https://doi.org/10.1038/2141154a0
422. Hoogstraal H, Wassef HY. Dermacentor (indocentor) compactus (acari: ixodoidea: ixodidae): wild pigs and other hosts and distribution in malaysia, indonesia, and borneo. J Med Entomol. 1984;21(2):174-8. https://doi.org/10.1093/jmedent/21.2.174
423. Hoogstraal H, Wassef HY. Dermacentor (indocentor) auratus (acari: ixodoidea: ixodidae): hosts, distribution, and medical importance in tropical asia. J Med Entomol. 1985;22(2):170-7. https://doi.org/10.1093/jmedent/22.2.170
424. Matsuno K, Kajihara M, Nakao R, Nao N, Mori-Kajihara A, Muramatsu M, et al. The unique phylogenetic position of a novel tick-borne phlebovirus ensures an ixodid origin of the genus phlebovirus. Msphere. 2018;3(3). https://doi.org/10.1128/mSphere.00239-18
425. He T, Zhu C, Li Z, Ai L, Hu D, Wang C, et al. Virome analysis of ticks in zhoushan archipelago, china. J Vet Med Sci. 2022;84(6):847-54. https://doi.org/10.1292/jvms.22-0058
426. Amoa-Bosompem M, Kobayashi D, Faizah AN, Kimura S, Antwi A, Agbosu E, et al. Screening for tick-borne and tick-associated viruses in ticks collected in ghana. Arch Virol. 2022;167(1):123-30. https://doi.org/10.1007/s00705-021-05296-4
427. Matsumoto N, Masuoka H, Hirayama K, Yamada A, Hotta K. Detection and phylogenetic analysis of phlebovirus, including severe fever with thrombocytopenia syndrome virus, in ticks collected from tokyo, japan. J Vet Med Sci. 2018;80(4):638-41. https://doi.org/10.1292/jvms.17-0604
428. Kobayashi D, Murota K, Itokawa K, Ejiri H, Amoa-Bosompem M, Faizah AN, et al. Rna virome analysis of questing ticks from hokuriku district, japan, and the evolutionary dynamics of tick-borne phleboviruses. Ticks Tick Borne Dis. 2020;11(2):101364. https://doi.org/10.1016/j.ttbdis.2019.101364
429. Filipe AR, Alves MJ, Karabatsos N, de Matos AP, Núncio MS, Bacellar F. Palma virus, a new bunyaviridae isolated from ticks in portugal. Intervirology. 1994;37(6):348-51. https://doi.org/10.1159/000150399
430. Shi J, Shen S, Wu H, Zhang Y, Deng F. Metagenomic profiling of viruses associated with rhipicephalus microplus ticks in yunnan province, china. Virol Sin. 2021;36(4):623-35. https://doi.org/10.1007/s12250-020-00319-x
431. Wright D, Kortekaas J, Bowden TA, Warimwe GM. Rift valley fever: biology and epidemiology. J Gen Virol. 2019;100(8):1187-99. https://doi.org/10.1099/jgv.0.001296
432. Bird BH, Ksiazek TG, Nichol ST, Maclachlan NJ. Rift valley fever virus. J Am Vet Med Assoc. 2009;234(7):883-93. https://doi.org/10.2460/javma.234.7.883
433. Simulundu E, Mbambara S, Chambaro HM, Sichibalo K, Kajihara M, Nalubamba KS, et al. Prevalence and genetic diversity of shibuyunji virus, a novel tick-borne phlebovirus identified in zambia. Arch Virol. 2021;166(3):915-9. https://doi.org/10.1007/s00705-020-04924-9
434. Matsuno K, Weisend C, Kajihara M, Matysiak C, Williamson BN, Simuunza M, et al. Comprehensive molecular detection of tick-borne phleboviruses leads to the retrospective identification of taxonomically unassigned bunyaviruses and the discovery of a novel member of the genus phlebovirus. J Virol. 2015;89(1):594-604. https://doi.org/10.1128/JVI.02704-14
435. Emanet N, Kar S, Dinçer E, Brinkmann A, Hacıoğlu S, Farzani TA, et al. Novel tick phlebovirus genotypes lacking evidence for vertebrate infections in anatolia and thrace, turkey. Viruses. 2019;11(8). https://doi.org/10.3390/v11080703
436. Kong Y, Zhang G, Jiang L, Wang P, Zhang S, Zheng X, et al. Metatranscriptomics reveals the diversity of the tick virome in northwest china. Microbiol Spectr. 2022;10(5):e1115-22. https://doi.org/doi:10.1128/spectrum.01115-22
437. Al'Khovskiĭ SV, L'Vov DK, Shchelkanov M, Shchetinin AM, Deriabin PG, Samokhvalov EI, et al. [The taxonomy of the khasan virus (khav), a new representative of phlebovirus genera (bunyaviridae), isolated from the ticks haemaphysalis longicornis (neumann, 1901) in the maritime territory (russia)]. Vopr Virusol. 2013;58(5):15-8
438. Lvov DK, Leonova GN, Gromashevsky VL, Skvortsova TM, Shestakov VI, Belikova NP, et al. Khasan virus, a new ungrouped bunyavirus isolated from haemaphysalis longicornis ticks in the primorie region. Acta Virol. 1978;22(3):249-52
439. Chastel C, Chandler L, Le Goff F, Chastel O, Tesh R, Shope R. Chizé virus, a new phlebovirus isolated in france from ixodes (trichotoixodes) frontalis. Acta Virol. 1999;43(5):279-83
440. Hannoun C, Corniou B, Rageau J. Isolation in southern france and characterization of new tick-borne viruses related to uukuniemi: grand arbaud and ponteves. Acta Virol. 1970;14(2):167-70
441. Tran N, Shimoda H, Mizuno J, Ishijima K, Yonemitsu K, Minami S, et al. Epidemiological study of kabuto mountain virus, a novel uukuvirus, in japan. J Vet Med Sci. 2022;84(1):82-9. https://doi.org/10.1292/jvms.21-0577
442. Ejiri H, Lim CK, Isawa H, Yamaguchi Y, Fujita R, Takayama-Ito M, et al. Isolation and characterization of kabuto mountain virus, a new tick-borne phlebovirus from haemaphysalis flava ticks in japan. Virus Res. 2018;244:252-61. https://doi.org/10.1016/j.virusres.2017.11.030
443. Yadav PD, Nyayanit DA, Shete AM, Jain S, Majumdar TP, Chaubal GY, et al. Complete genome sequencing of kaisodi virus isolated from ticks in india belonging to phlebovirus genus, family phenuiviridae. Ticks Tick Borne Dis. 2019;10(1):23-33. https://doi.org/10.1016/j.ttbdis.2018.08.012
444. Bhatt PN, Kulkarni KG, Boshell J, Rajagopalan PK, Patil AP, Goverdhan MK, et al. Kaisodi virus, a new agent isolated from haemaphysalis spinigera in mysore state, south india. I. Isolation of strains. Am J Trop Med Hyg. 1966;15(6):958-60. https://doi.org/10.4269/ajtmh.1966.15.958
445. Pavri KM, Casals J. Kaisodi virus, a new agent isolated from haemaphysalis spinigera in mysore state, south india. Am J Trop Med Hyg. 1966;15(6):961-3. https://doi.org/10.4269/ajtmh.1966.15.961
446. Souza WM, Fumagalli MJ, Torres CA, Romeiro MF, Modha S, Seki MC, et al. Viral diversity of rhipicephalus microplus parasitizing cattle in southern brazil. Sci Rep. 2018;8(1):16315. https://doi.org/10.1038/s41598-018-34630-1
447. López Y, Miranda J, Mattar S, Gonzalez M, Rovnak J. First report of lihan tick virus (phlebovirus, phenuiviridae) in ticks, colombia. Virol J. 2020;17(1):63. https://doi.org/10.1186/s12985-020-01327-9
448. Hoff GL, Iversen JO, Yuill TM, Anslow RO, Jackson JO, Hanson RP. Isolations of silverwater virus from naturally infected snowshoe hares and haemaphysalis ticks from alberta and wisconsin. Am J Trop Med Hyg. 1971;20(2):320-5. https://doi.org/10.4269/ajtmh.1971.20.320
449. Mclean DM, Larke RP. Powassan and silverwater viruses: ecology of two ontario arboviruses. Cmaj. 1963;88(4):182-5
450. Hoff GL, Yuill TM, Iversen JO, Hanson RP. Silverwater virus serology in snowshoe hares and other vertebrates. Am J Trop Med Hyg. 1971;20(2):326-30. https://doi.org/10.4269/ajtmh.1971.20.326
451. Dong Z, Yang M, Wang Z, Zhao S, Xie S, Yang Y, et al. Human tacheng tick virus 2 infection, china, 2019. Emerg Infect Dis. 2021;27(2):594-8. https://doi.org/10.3201/eid2702.191486
452. Kobayashi D, Kuwata R, Kimura T, Faizah AN, Higa Y, Hayashi T, et al. Toyo virus, a novel member of the kaisodi group in the genus uukuvirus (family phenuiviridae) found in haemaphysalis formosensis ticks in japan. Arch Virol. 2021;166(10):2751-62. https://doi.org/10.1007/s00705-021-05193-w
453. Saikku P. Arboviruses in finland. 3. Uukuniemi virus antibodies in human, cattle, and reindeer sera. Am J Trop Med Hyg. 1973;22(3):400-3. https://doi.org/10.4269/ajtmh.1973.22.400
454. Kozuch O, Rajcáni J, Sekeyová M, Nosek J. Uukuniemi virus in small rodents. Acta Virol. 1970;14(2):163-6
455. Saikku P, Brummer-Korvenkontio M. Arboviruses in finland. Ii. Isolation and characterization of uukuniemi virus, a virus associated with ticks and birds. Am J Trop Med Hyg. 1973;22(3):390-9. https://doi.org/10.4269/ajtmh.1973.22.390
456. Oker-Blom N, Salminen A, Brummer-Korvenkontio M, Kaeaeriaeinen L, Weckstroem P. Isolation of some viruses other than typical tick-borne encephalitis viruses from ixodes ricinus ticks in finland. Ann Med Exp Biol Fenn. 1964;42:109-12
457. Papa A, Zelená H, Papadopoulou E, Mrázek J. Uukuniemi virus, czech republic. Ticks Tick Borne Dis. 2018;9(5):1129-32. https://doi.org/10.1016/j.ttbdis.2018.04.011
458. Kozuch O, Greíková M, Nosek J. Poteplí - uukuniemi virus isolated from ixodes ricinus ticks in slovakia. Acta Virol. 1968;12(5):475
459. Kolman JM. Some physical and chemical properties of uukuniemi virus, strain poteplí-63. Acta Virol. 1970;14(2):159-62
460. Lvov DK, Timopheeva AA, Gromashevski VL, Gostinshchikova GV, Veselovskaya OV, Chervonski VI, et al. "Zaliv terpeniya" virus, a new uukuniemi group arbovirus isolated from ixodes (ceratixodes) putus pick.-Camb. 1878 on tyuleniy island (sakhalin region) and commodore islands (kamchatsk region). Arch Gesamte Virusforsch. 1973;41(3):165-9. https://doi.org/10.1007/BF01252761
461. Chastel C, Monnat JY, Le Lay G, Guiguen C, Quillien MC, Beaucournu JC. Studies on bunyaviridae including zaliv terpeniya virus isolated from ixodes uriae ticks (acarina: ixodidae) in brittany, france. Arch Virol. 1981;70(4):357-66. https://doi.org/10.1007/BF01320250
462. Gubbins S, Stegeman A, Klement E, Pite L, Broglia A, Cortiñas AJ. Inferences about the transmission of lumpy skin disease virus between herds from outbreaks in albania in 2016. Prev Vet Med. 2020;181:104602. https://doi.org/10.1016/j.prevetmed.2018.12.008
463. Zeynalova S, Asadov K, Guliyev F, Vatani M, Aliyev V. Epizootology and molecular diagnosis of lumpy skin disease among livestock in azerbaijan. Front Microbiol. 2016;7:1022. https://doi.org/10.3389/fmicb.2016.01022
464. Modise BM, Settypalli T, Kgotlele T, Xue D, Ntesang K, Kumile K, et al. First molecular characterization of poxviruses in cattle, sheep, and goats in botswana. Virol J. 2021;18(1):167. https://doi.org/10.1186/s12985-021-01634-9
465. Mathijs E, Vandenbussche F, Ivanova E, Haegeman A, Aerts L, De Leeuw I, et al. Complete coding sequence of a lumpy skin disease virus from an outbreak in bulgaria in 2016. Microbiol Resour Announc. 2020;9(43). https://doi.org/10.1128/MRA.00977-20
466. Hasib F, Islam MS, Das T, Rana EA, Uddin MH, Bayzid M, et al. Lumpy skin disease outbreak in cattle population of chattogram, bangladesh. Vet Med Sci. 2021;7(5):1616-24. https://doi.org/10.1002/vms3.524
467. Leliso SA, Bari FD, Chibssa TR. Molecular characterization of lumpy skin disease virus isolates from outbreak cases in cattle from sawena district of bale zone, oromia, ethiopia. Vet Med Int. 2021;2021:8862180. https://doi.org/10.1155/2021/8862180
468. Elhaig MM, Almeer R, Abdel-Daim MM. Lumpy skin disease in cattle in sharkia, egypt: epidemiological and genetic characterization of the virus. Trop Anim Health Prod. 2021;53(2):287. https://doi.org/10.1007/s11250-021-02711-5
469. Tasioudi KE, Antoniou SE, Iliadou P, Sachpatzidis A, Plevraki E, Agianniotaki EI, et al. Emergence of lumpy skin disease in greece, 2015. Transbound Emerg Dis. 2016;63(3):260-5. https://doi.org/10.1111/tbed.12497
470. Morgenstern M, Klement E. The effect of vaccination with live attenuated neethling lumpy skin disease vaccine on milk production and mortality-an analysis of 77 dairy farms in israel. Vaccines (Basel). 2020;8(2). https://doi.org/10.3390/vaccines8020324
471. Hedayati Z, Varshovi HR, Mohammadi A, Tabatabaei M. Molecular characterization of lumpy skin disease virus in iran (2014-2018). Arch Virol. 2021;166(8):2279-83. https://doi.org/10.1007/s00705-021-05119-6
472. Gharban H, Al-Shaeli S, Al-Fattli H, Altaee M. Molecular and histopathological confirmation of clinically diagnosed lumpy skin disease in cattle, baghdad province of iraq. Vet World. 2019;12(11):1826-32. https://doi.org/10.14202/vetworld.2019.1826-1832
473. Davies FG. Observations on the epidemiology of lumpy skin disease in kenya. J Hyg (Lond). 1982;88(1):95-102. https://doi.org/10.1017/s002217240006993x
474. Orynbayev MB, Nissanova RK, Khairullin BM, Issimov A, Zakarya KD, Sultankulova KT, et al. Lumpy skin disease in kazakhstan. Trop Anim Health Prod. 2021;53(1):166. https://doi.org/10.1007/s11250-021-02613-6
475. Buck G, Quesnel JJ, Serres H, Belorgey P. [Lumpy skin disease in madagascar]. Bull Soc Pathol Exot Filiales. 1955;48(5):758-66
476. Wolff J, Krstevski K, Beer M, Hoffmann B. Minimum infective dose of a lumpy skin disease virus field strain from north macedonia. Viruses. 2020;12(7). https://doi.org/10.3390/v12070768
477. Sprygin A, Sainnokhoi T, Gombo-Ochir D, Tserenchimed T, Tsolmon A, Byadovskaya O, et al. Genetic characterization and epidemiological analysis of the first lumpy skin disease virus outbreak in mongolia, 2021. Transbound Emerg Dis. 2022. https://doi.org/10.1111/tbed.14736
478. Caron A, Miguel E, Gomo C, Makaya P, Pfukenyi DM, Foggin C, et al. Relationship between burden of infection in ungulate populations and wildlife/livestock interfaces. Epidemiol Infect. 2013;141(7):1522-35. https://doi.org/10.1017/S0950268813000204
479. Molini U, Boshoff E, Niel AP, Phillips J, Khaiseb S, Settypalli T, et al. Detection of lumpy skin disease virus in an asymptomatic eland (taurotragus oryx) in namibia. J Wildl Dis. 2021;57(3):708-11. https://doi.org/10.7589/JWD-D-20-00181
480. Nawathe DR, Asagba MO, Abegunde A, Ajayi SA, Durkwa L. Some observations on the occurrence of lumpy skin disease in nigeria. Zentralbl Veterinarmed B. 1982;29(1):31-6. https://doi.org/10.1111/j.1439-0450.1982.tb01186.x
481. Tageldin MH, Wallace DB, Gerdes GH, Putterill JF, Greyling RR, Phosiwa MN, et al. Lumpy skin disease of cattle: an emerging problem in the sultanate of oman. Trop Anim Health Prod. 2014;46(1):241-6. https://doi.org/10.1007/s11250-013-0483-3
482. van Schalkwyk A, Kara P, Heath L. Phylogenomic characterization of historic lumpy skin disease virus isolates from south africa. Arch Virol. 2022;167(10):2063-70. https://doi.org/10.1007/s00705-022-05515-6
483. Kasem S, Saleh M, Qasim I, Hashim O, Alkarar A, Abu-Obeida A, et al. Outbreak investigation and molecular diagnosis of lumpy skin disease among livestock in saudi arabia 2016. Transbound Emerg Dis. 2018;65(2):e494-500. https://doi.org/10.1111/tbed.12769
484. Seerintra T, Saraphol B, Wankaew S, Piratae S. Molecular identification and characterization of lumpy skin disease virus emergence from cattle in the northeastern part of thailand. J Vet Sci. 2022;23(5):e73. https://doi.org/10.4142/jvs.22111
485. Mat B, Arikan MS, Akin AC, çevrimli MB, Yonar H, Tekindal MA. Determination of production losses related to lumpy skin disease among cattle in turkey and analysis using seir epidemic model. Bmc Vet Res. 2021;17(1):300. https://doi.org/10.1186/s12917-021-02983-x
486. Ochwo S, Vanderwaal K, Ndekezi C, Nkamwesiga J, Munsey A, Witto SG, et al. Molecular detection and phylogenetic analysis of lumpy skin disease virus from outbreaks in uganda 2017-2018. Bmc Vet Res. 2020;16(1):66. https://doi.org/10.1186/s12917-020-02288-5
487. Ziba MW, Chitala C, Settypalli T, Mumba M, Cattoli G, Fandamu P, et al. First detection and molecular characterisation of pseudocowpox virus in a cattle herd in zambia. Virol J. 2020;17(1):152. https://doi.org/10.1186/s12985-020-01426-7
488. Mafirakureva P, Saidi B, Mbanga J. Incidence and molecular characterisation of lumpy skin disease virus in zimbabwe using the p32 gene. Trop Anim Health Prod. 2017;49(1):47-54. https://doi.org/10.1007/s11250-016-1156-9
489. Kumar N, Chander Y, Kumar R, Khandelwal N, Riyesh T, Chaudhary K, et al. Isolation and characterization of lumpy skin disease virus from cattle in india. Plos One. 2021;16(1):e241022. https://doi.org/10.1371/journal.pone.0241022
490. Lu G, Xie J, Luo J, Shao R, Jia K, Li S. Lumpy skin disease outbreaks in china, since 3 august 2019. Transbound Emerg Dis. 2021;68(2):216-9. https://doi.org/10.1111/tbed.13898
491. Tran H, Truong AD, Dang AK, Ly DV, Nguyen CT, Chu NT, et al. Lumpy skin disease outbreaks in vietnam, 2020. Transbound Emerg Dis. 2021;68(3):977-80. https://doi.org/10.1111/tbed.14022
492. Sprygin A, Pestova Y, Wallace DB, Tuppurainen E, Kononov AV. Transmission of lumpy skin disease virus: a short review. Virus Res. 2019;269:197637. https://doi.org/10.1016/j.virusres.2019.05.015
493. Calistri P, De Clercq K, Gubbins S, Klement E, Stegeman A, Cortiñas AJ, et al. Lumpy skin disease epidemiological report iv: data collection and analysis. Efsa J. 2020;18(2):e6010. https://doi.org/10.2903/j.efsa.2020.6010
494. Tuppurainen ES, Oura CA. Review: lumpy skin disease: an emerging threat to europe, the middle east and asia. Transbound Emerg Dis. 2012;59(1):40-8. https://doi.org/10.1111/j.1865-1682.2011.01242.x
495. Ardestani EG, Mokhtari A. Modeling the lumpy skin disease risk probability in central zagros mountains of iran. Prev Vet Med. 2020;176:104887. https://doi.org/10.1016/j.prevetmed.2020.104887
496. Waits K, Edwards MJ, Cobb IN, Fontenele RS, Varsani A. Identification of an anellovirus and genomoviruses in ixodid ticks. Virus Genes. 2018;54(1):155-9. https://doi.org/10.1007/s11262-017-1520-5
497. Temmam S, Chrétien D, Bigot T, Dufour E, Petres S, Desquesnes M, et al. Monitoring silent spillovers before emergence: a pilot study at the tick/human interface in thailand. Front Microbiol. 2019;10:2315. https://doi.org/10.3389/fmicb.2019.02315
498. Butenko AM, Gromashevsky VL, L'Vov DK, Popov VF. First isolations of barur virus (rhabdoviridae) from ticks (acari: ixodidae) in africa. J Med Entomol. 1981;18(3):232-4. https://doi.org/10.1093/jmedent/18.3.232
499. Ghedin E, Rogers MB, Widen SG, Guzman H, Travassos DRA, Wood TG, et al. Kolente virus, a rhabdovirus species isolated from ticks and bats in the republic of guinea. J Gen Virol. 2013;94(Pt 12):2609-15. https://doi.org/10.1099/vir.0.055939-0
500. . Lone star tick rhabdovirus. 2009. https://www.ncbi.nlm.nih.gov/nuccore/952991962.
501. Takahashi M, Yunker CE, Clifford CM, Nakano W, Fujino N, Tanifuji K, et al. Isolation and characterization of midway virus: a new tick-borne virus related to nyamanini. J Med Virol. 1982;10(3):181-93. https://doi.org/10.1002/jmv.1890100304
502. Mihindukulasuriya KA, Nguyen NL, Wu G, Huang HV, Da RA, Popov VL, et al. Nyamanini and midway viruses define a novel taxon of rna viruses in the order mononegavirales. J Virol. 2009;83(10):5109-16. https://doi.org/10.1128/JVI.02667-08
503. Kaiser MN. Viruses in ticks. I. Natural infections of argas (persicargas) arboreus by quaranfil and nyamanini viruses and absence of infections in a. (P.) Persicus in egypt. Am J Trop Med Hyg. 1966;15(6):964-75
504. Kemp GE, Lee VH, Moore DL. Isolation of nyamanini and quaranfil viruses from argas (persicargas) arboreus ticks in nigeria. J Med Entomol. 1975;12(5):535-7. https://doi.org/10.1093/jmedent/12.5.535
505. Kuhn JH, Bekal S, Caì Y, Clawson AN, Domier LL, Herrel M, et al. Nyamiviridae: proposal for a new family in the order mononegavirales. Arch Virol. 2013;158(10):2209-26. https://doi.org/10.1007/s00705-013-1674-y
506. Rogers MB, Cui L, Fitch A, Popov V, Travassos DRA, Vasilakis N, et al. Whole genome analysis of sierra nevada virus, a novel mononegavirus in the family nyamiviridae. Am J Trop Med Hyg. 2014;91(1):159-64. https://doi.org/10.4269/ajtmh.14-0076
507. Main AJ, Carey AB. Connecticut virus: a new sawgrass group virus from ixodes dentatus (acari: ixodidae). J Med Entomol. 1980;17(5):473-6
508. Tokarz R, Sameroff S, Leon MS, Jain K, Lipkin WI. Genome characterization of long island tick rhabdovirus, a new virus identified in amblyomma americanum ticks. Virol J. 2014;11:26. https://doi.org/10.1186/1743-422X-11-26
509. Ritter DG, Calisher CH, Muth DJ, Shope RE, Murphy FA, Whitfield SG. New minto virus: a new rhabdovirus from ticks in alaska. Can J Microbiol. 1978;24(4):422-6. https://doi.org/10.1139/m78-069
510. Sather GE, Lewis AL, Jennings W, Bond JO, Hammon WM. Sawgrass virus: a newly described arbovirus in florida. Am J Trop Med Hyg. 1970;19(2):319-26. https://doi.org/10.4269/ajtmh.1970.19.319
511. Kobayashi D, Komatsu N, Faizah AN, Amoa-Bosompem M, Sawabe K, Isawa H. A novel nyavirus lacking matrix and glycoprotein genes from argas japonicus ticks. Virus Res. 2021;292:198254. https://doi.org/10.1016/j.virusres.2020.198254
512. Tesh R, Saidi S, Javadian E, Loh P, Nadim A. Isfahan virus, a new vesiculovirus infecting humans, gerbils, and sandflies in iran. Am J Trop Med Hyg. 1977;26(2):299-306. https://doi.org/10.4269/ajtmh.1977.26.299
513. Gaĭdamovich S, Altukhova LM, Obukhova VR, Ponirovskiĭ EN, Sadykov VG. [Isolation of the isfahan virus in turkmenia]. Vopr Virusol. 1980(5):618-20
514. Marriott AC. Complete genome sequences of chandipura and isfahan vesiculoviruses. Arch Virol. 2005;150(4):671-80. https://doi.org/10.1007/s00705-004-0452-2
515. Gaidamovich S, Obukhova VR, Sveshnikova NA, Cherednichenko I, Kostiukov MA. [Natural foci of viruses borne by phlebotomus papatasi in the ussr according to a serologic study of the population]. Vopr Virusol. 1978(5):556-60
516. Dilcher M, Faye O, Faye O, Weber F, Koch A, Sadegh C, et al. Zahedan rhabdovirus, a novel virus detected in ticks from iran. Virol J. 2015;12:183. https://doi.org/10.1186/s12985-015-0410-5
517. Zhang Y, Hu B, Agwanda B, Fang Y, Wang J, Kuria S, et al. Viromes and surveys of rna viruses in camel-derived ticks revealing transmission patterns of novel tick-borne viral pathogens in kenya. Emerg Microbes Infect. 2021;10(1):1975-87. https://doi.org/10.1080/22221751.2021.1986428
518. Linden A, Gilliaux G, Paternostre J, Benzarti E, Rivas JF, Desmecht D, et al. A novel parvovirus, roe deer copiparvovirus, identified in ixodes ricinus ticks. Virus Genes. 2019;55(3):425-8. https://doi.org/10.1007/s11262-019-01661-3
519. Zhang P, Cao L, Ma YY, Su B, Zhang CY, Li YP. Metagenomic analysis reveals presence of different animal viruses in commercial fetal bovine serum and trypsin. Zool Res. 2022;43(5):756-66. https://doi.org/10.24272/j.issn.2095-8137.2022.093
520. O'Brien CA, Hall-Mendelin S, Hobson-Peters J, Deliyannis G, Allen A, Lew-Tabor A, et al. Discovery of a novel iflavirus sequence in the eastern paralysis tick ixodes holocyclus. Arch Virol. 2018;163(9):2451-7. https://doi.org/10.1007/s00705-018-3868-9
521. Lvov DK, Leonova GN, Gromashevsky VL, Shestakov VL, Gofman YP, Skvortsova TM, et al. Sikhote-alin virus, a new member of the cardiovirus group (picornaviridae) isolated from ixodes persulcatus ticks in primorie region. Acta Virol. 1978;22(6):458-63
522. L'Vov DK, Al'Khovskiĭ SV, Shchelkanov M, Shchetinin AM, Deriabin PG, Gitel'Man AK, et al. [Genetic characterization of the syr-darya valley fever virus (sdvfv) (picornaviridae, cardiovirus) isolated from the blood of the patients and ticks hyalomma as. Asiaticum (hyalomminae), dermacentor daghestanicus (rhipicephalinae) (ixodidae) and ornithodoros coniceps (argasidae) in kazakhstan and turkm…
523. L'Vov DK, Karimov SK, Kiriushchenko TV, Chun-Siun F, Skvortsova TM. [Isolation of the virus of syr-darya valley fever]. Vopr Virusol. 1984;29(5):553-8
524. Kiriushchenko TV, Karal'Nik BV, Stoletov VV, Arkhipov PN, Reĭ MV. [Rapid diagnosis of tick-borne encephalitis and syr-darya valley fever]. Voen Med Zh. 1984(5):40-2
525. Florio L, Stewart MO, Mugrage ER. The etiology of colorado tick fever. J Exp Med. 1946;83(1):1-10
526. Padgett KA, Kjemtrup A, Novak M, Velez JO, Panella N. Colorado tick fever virus in the far west: forgotten, but not gone. Vector Borne Zoonotic Dis. 2022;22(8):443-8. https://doi.org/10.1089/vbz.2022.0018
527. Florio L, Miller MS, Mugrage ER. Colorado tick fever; Isolations of virus from dermacentar variabilis obtained from long island, new york, with immunological comparisons between eastern and western strains. J Immunol. 1950;64(4):265-72
528. Lane RS, Emmons RW, Devlin V, Dondero DV, Nelson BC. Survey for evidence of colorado tick fever virus outside of the known endemic area in california. Am J Trop Med Hyg. 1982;31(4):837-43. https://doi.org/10.4269/ajtmh.1982.31.837
529. Williamson BN, Fischer RJ, Lopez JE, Ebihara H, Schwan TG. Prevalence and strains of colorado tick fever virus in rocky mountain wood ticks in the bitterroot valley, montana. Vector Borne Zoonotic Dis. 2019;19(9):694-702. https://doi.org/10.1089/vbz.2018.2407
530. Bowen GS, Shriner RB, Pokorny KS, Kirk LJ, Mclean RG. Experimental colorado tick fever virus infection in colorado mammals. Am J Trop Med Hyg. 1981;30(1):224-9. https://doi.org/10.4269/ajtmh.1981.30.224
531. Philipp CS, Callaway C, Chu MC, Huang GH, Monath TP, Trent D, et al. Replication of colorado tick fever virus within human hematopoietic progenitor cells. J Virol. 1993;67(4):2389-95. https://doi.org/10.1128/JVI.67.4.2389-2395.1993
532. Burgdorfer W. Colorado tick fever. Ii. The behavior of colorado tick fever virus in rodents. J Infect Dis. 1960;107:384-8. https://doi.org/10.1093/infdis/107.3.384
533. Rozeboom LE, Burgdorfer W. Development of colorado tick fever virus in the rocky mountain wood tick, dermacentor andersoni. Am J Hyg. 1959;69(2):138-45. https://doi.org/10.1093/oxfordjournals.aje.a119987
534. Mcdonald E, George D, Rekant S, Curren E, Debess E, Hedberg K, et al. Notes from the field: investigation of colorado tick fever virus disease cases - oregon, 2018. Mmwr Morb Mortal Wkly Rep. 2019;68(12):289-90. https://doi.org/10.15585/mmwr.mm6812a4
535. Clark GM, Clifford CM, Fadness LV, Jones EK. Contributions to the ecology of colorado tick fever virus. J Med Entomol. 1970;7(2):189-97. https://doi.org/10.1093/jmedent/7.2.189
536. Mclean RG, Carey AB, Kirk LJ, Francy DB. Ecology of porcupines (erethizon dorsatum) and colorado tick fever virus in rocky mountain national park, 1975-1977. J Med Entomol. 1993;30(1):236-8. https://doi.org/10.1093/jmedent/30.1.236
537. Eads RB, Smith GC. Seasonal activity and colorado tick fever virus infection rates in rocky mountain wood ticks, dermacentor andersoni (acari: ixodidae), in north-central colorado, usa. J Med Entomol. 1983;20(1):49-55. https://doi.org/10.1093/jmedent/20.1.49
538. Moutailler S, Popovici I, Devillers E, Vayssier-Taussat M, Eloit M. Diversity of viruses in ixodes ricinus, and characterization of a neurotropic strain of eyach virus. New Microbes New Infect. 2016;11:71-81. https://doi.org/10.1016/j.nmni.2016.02.012
539. Chastel C, Main AJ, Couatarmanac'H A, Le Lay G, Knudson DL, Quillien MC, et al. Isolation of eyach virus (reoviridae, colorado tick fever group) from ixodes ricinus and i. Ventalloi ticks in france. Arch Virol. 1984;82(3-4):161-71. https://doi.org/10.1007/BF01311160
540. Hassler D, Oehme R, Kimmig P, Dobler G. [Eyach virus: relative of the colorado tick fever virus rediscovered in baden-württemberg]. Dtsch Med Wochenschr. 2003;128(37):1874
541. Brandwijk B, Durenkamp N, Lipman L. [What a practicing veterinarian should know about the eyach virus]. Tijdschr Diergeneeskd. 2012;137(3):182-3
542. Yadav PD, Whitmer S, Sarkale P, Fei FNT, Goldsmith CS, Nyayanit DA, et al. Characterization of novel reoviruses wad medani virus (orbivirus) and kundal virus (coltivirus) collected from hyalomma anatolicum ticks in india during surveillance for crimean congo hemorrhagic fever. J Virol. 2019;93(13). https://doi.org/10.1128/JVI.00106-19
543. Fujita R, Ejiri H, Lim CK, Noda S, Yamauchi T, Watanabe M, et al. Isolation and characterization of tarumizu tick virus: a new coltivirus from haemaphysalis flava ticks in japan. Virus Res. 2017;242:131-40. https://doi.org/10.1016/j.virusres.2017.09.017
544. Moss SR, Nuttall PA. Isolation of orbiviruses and uukuviruses from puffin ticks. Acta Virol. 1985;29(2):158-61
545. Gromashevsky VL, Lvov DK, Sidorova GA, Tsirkin YM, Fomina KB, Aristova VA, et al. A complex natural focus of arboviruses on glinyanyi island, baku archipelago, azerbaidzhan s.s.r. Acta Virol. 1973;17(2):155-8
546. Main AJ, Downs WG, Shope RE, Wallis RC. Great island and bauline: two new kemerovo group orbiviruses from ixodes uriae in eastern canada. J Med Entomol. 1973;10(3):229-35. https://doi.org/10.1093/jmedent/10.3.229
547. Moss SR, Nuttall PA. Isolation and characterization of temperature sensitive mutants of broadhaven virus, a kemerovo group orbivirus (family, reoviridae). Virus Res. 1986;4(4):331-6. https://doi.org/10.1016/0168-1702(86)90079-1
548. Moss SR, Nuttall PA. Subcore- and core-like particles of broadhaven virus (brdv), a tick-borne orbivirus, synthesized from baculovirus expressed vp2 and vp7, the major core proteins of brdv. Virus Res. 1994;32(3):401-7. https://doi.org/10.1016/0168-1702(94)90088-4
549. Main AJ, Shope RE, Wallis RC. Cape wrath: a new kemerovo group orbivirus from ixodes uriae (acari: ixodidae) in scotland. J Med Entomol. 1976;13(3):304-8. https://doi.org/10.1093/jmedent/13.3.304
550. Main AJ, Shope RE, Wallis RC. Cape wrath: a new kemerovo group orbivirus from ixodes uriae (acari: ixodidae) in scotland. J Med Entomol. 1976;13(3):304-8. https://doi.org/10.1093/jmedent/13.3.304
551. Taylor RM, Henderson JR, Thomas LA. Antigenic and other characteristics of quaranfil, chenuda, and nyamanini arboviruses. Am J Trop Med Hyg. 1966;15(1):87-90. https://doi.org/10.4269/ajtmh.1966.15.87
552. Belaganahalli MN, Maan S, Maan NS, Brownlie J, Tesh R, Attoui H, et al. Genetic characterization of the tick-borne orbiviruses. Viruses. 2015;7(5):2185-209. https://doi.org/10.3390/v7052185
553. Belhouchet M, Mohd JF, Tesh R, Grimes J, Maan S, Mertens PP, et al. Complete sequence of great island virus and comparison with the t2 and outer-capsid proteins of kemerovo, lipovnik and tribec viruses (genus orbivirus, family reoviridae). J Gen Virol. 2010;91(Pt 12):2985-93. https://doi.org/10.1099/vir.0.024760-0
554. Chastel C, Main AJ, Bailly-Choumara H, Le Goff F, Le Lay G. Essaouira and kala iris: two new orbiviruses of the kemerovo serogroup, chenuda complex, isolated from ornithodoros (alectorobius) maritimus ticks in morocco. Acta Virol. 1993;37(6):484-92
555. Tkachev S, Panov V, Dobler G, Tikunova N. First detection of kemerovo virus in ixodes pavlovskyi and ixodes persulcatus ticks collected in novosibirsk region, russia. Ticks Tick Borne Dis. 2014;5(5):494-6. https://doi.org/10.1016/j.ttbdis.2014.03.003
556. Dedkov VG, Markelov ML, Gridneva KA, Bekova MV, Gmyl AP, Kozlovskaya LI, et al. Prevalence of kemerovo virus in ixodid ticks from the russian federation. Ticks Tick Borne Dis. 2014;5(6):651-5. https://doi.org/10.1016/j.ttbdis.2014.04.017
557. Tkachev SE, Tikunov AY, Babkin IV, Livanova NN, Livanov SG, Panov VV, et al. Occurrence and genetic variability of kemerovo virus in ixodes ticks from different regions of western siberia, russia and kazakhstan. Infect Genet Evol. 2017;47:56-63. https://doi.org/10.1016/j.meegid.2016.11.007
558. Dilcher M, Hasib L, Lechner M, Wieseke N, Middendorf M, Marz M, et al. Genetic characterization of tribeč virus and kemerovo virus, two tick-transmitted human-pathogenic orbiviruses. Virology. 2012;423(1):68-76. https://doi.org/10.1016/j.virol.2011.11.020
559. Safonova MV, Gmyl AP, Lukashev AN, Speranskaya AS, Neverov AD, Fedonin GG, et al. Genetic diversity of kemerovo virus and phylogenetic relationships within the great island virus genetic group. Ticks Tick Borne Dis. 2020;11(2):101333. https://doi.org/10.1016/j.ttbdis.2019.101333
560. Migné CV, Braga DSH, Heckmann A, Galon C, Mohd JF, Monsion B, et al. Evaluation of vector competence of ixodes ticks for kemerovo virus. Viruses. 2022;14(5). https://doi.org/10.3390/v14051102
561. Skofertsa PG, Gaidamovich S, Obukhova VR, Korchmar' ND, Iarovoi PI. [Isolation of kemerovo group kharagysh virus on the territory of the moldavian ssr]. Vopr Virusol. 1972;17(6):709-11
562. St GT, Cybinski DH, Main AJ, Mckilligan N, Kemp DH. Isolation of a new arbovirus from the tick argas robertsi from a cattle egret (bubulcus ibis coromandus) colony in australia. Aust J Biol Sci. 1984;37(3):85-9. https://doi.org/10.1071/bi9840085
563. Zeller HG, Karabatsos N, Calisher CH, Digoutte JP, Cropp CB, Murphy FA, et al. Electron microscopic and antigenic studies of uncharacterized viruses. Iii. Evidence suggesting the placement of viruses in the family reoviridae. Arch Virol. 1989;109(3-4):253-61. https://doi.org/10.1007/BF01311085
564. Libíková H, Rehácek J, Rajcáni J. [Attempts to prove interference between tick-born encephalitis and lipovník viruses in tick tissue cultures (author's transl)]. Cesk Epidemiol Mikrobiol Imunol. 1974;23(6):332-40
565. Justines G, Kuns ML. Matucare virus, a new agent recovered from ornithodoros (alectorobius) boliviensis. Am J Trop Med Hyg. 1970;19(4):697-702. https://doi.org/10.4269/ajtmh.1970.19.697
566. Spence RP, Pullin JS, Moore NF. Proteins expressed by mill door/79 virus, a kemerovo serogroup orbivirus transmitted by the ticks ixodes uriae. Arch Virol. 1986;90(1-2):53-62. https://doi.org/10.1007/BF01314144
567. Calisher CH, Schwan TG, Lazuick JS, Eads RB, Francy DB. Isolation of mono lake virus (family reoviridae, genus orbivirus, kemerovo serogroup) from argas cooleyi (acari: argasidae) collected in colorado. J Med Entomol. 1988;25(5):388-90. https://doi.org/10.1093/jmedent/25.5.388
568. Schwan TG, Oprandy JJ, Main AJ. Mono lake virus infecting argas ticks (acari: argasidae) associated with california gulls breeding on islands in mono lake, california. J Med Entomol. 1988;25(5):381-7. https://doi.org/10.1093/jmedent/25.5.381
569. Ejiri H, Lim CK, Isawa H, Kuwata R, Kobayashi D, Yamaguchi Y, et al. Genetic and biological characterization of muko virus, a new distinct member of the species great island virus (genus orbivirus, family reoviridae), isolated from ixodid ticks in japan. Arch Virol. 2015;160(12):2965-77. https://doi.org/10.1007/s00705-015-2588-7
570. Spence RP, Nuttall PA, Moore NF. A comparison of the induced polypeptides and rnas of three orbiviruses isolated from ticks (ixodes uriae) collected in seabird colonies on the isle of may, scotland. Acta Virol. 1986;30(1):19-24
571. Gorman BM, Taylor J, Morton HC, Melzer AJ, Young PR. Characterization of nugget virus, a serotype of the kemerovo group of orbiviruses. Aust J Exp Biol Med Sci. 1984;62 ( Pt 1):101-15. https://doi.org/10.1038/icb.1984.10
572. L'Vov DK, Al'Khovskiĭ SV, Shchelkanov M, Shchetinin AM, Deriabin PG, Gitel'Man AK, et al. [Molecular-genetic characterization of the okhotskiy virus (okhv) and aniva virus (aniv) (orbivirus, reoviridae) isolated from the ticks ixodes (ceratixodes) uriae white, 1852 in high latitudes of the northern eurasia]. Vopr Virusol. 2014;59(2):22-8
573. Lvov DK, Timopheeva AA, Gromashevski VL, Tsyrkin YM, Veselovskaya OV, Gostinshchikova GV, et al. "Okhotskiy" virus, a new arbovirus of the kemerovo group isolated from ixodes (ceratixodes) putus pick.-Camb. 1878 in the far east. Arch Gesamte Virusforsch. 1973;41(3):160-4. https://doi.org/10.1007/BF01252760
574. Attoui H, Stirling JM, Munderloh UG, Billoir F, Brookes SM, Burroughs JN, et al. Complete sequence characterization of the genome of the st croix river virus, a new orbivirus isolated from cells of ixodes scapularis. J Gen Virol. 2001;82(Pt 4):795-804. https://doi.org/10.1099/0022-1317-82-4-795
575. Alberdi MP, Dalby MJ, Rodriguez-Andres J, Fazakerley JK, Kohl A, Bell-Sakyi L. Detection and identification of putative bacterial endosymbionts and endogenous viruses in tick cell lines. Ticks Tick Borne Dis. 2012;3(3):137-46. https://doi.org/10.1016/j.ttbdis.2012.05.002
576. Luo J, Liu MX, Ren QY, Chen Z, Tian ZC, Hao JW, et al. Micropathogen community analysis in hyalomma rufipes via high-throughput sequencing of small rnas. Front Cell Infect Microbiol. 2017;7:374. https://doi.org/10.3389/fcimb.2017.00374
577. Peňazziová K, Korytár Ľ, Cingeľová MI, Schusterová P, Loziak A, Pivka S, et al. Serologic investigation on tick-borne encephalitis virus, kemerovo virus and tribeč virus infections in wild birds. Microorganisms. 2022;10(12). https://doi.org/10.3390/microorganisms10122397
578. Dedkov VG, Dubina DA, Yurchenko OA, Bekova MV, Valdokhina AV, Shipulin GA. Characterization of two strains of tribeč virus isolated in ukraine. Vector Borne Zoonotic Dis. 2014;14(11):808-16. https://doi.org/10.1089/vbz.2014.1683
579. Dedkov VG, Dolgova AS, Safonova MV, Samoilov AE, Belova OA, Kholodilov IS, et al. Isolation and characterization of wad medani virus obtained in the tuva republic of russia. Ticks Tick Borne Dis. 2021;12(2):101612. https://doi.org/10.1016/j.ttbdis.2020.101612
580. Al'Khovskiĭ SV, L'Vov DK, Shchelkanov M, Shchetinin AM, Deriabin PG, Gitel'Man AK, et al. [Genetic characterization of the wad medani virus (wmv) (reoviridae, orbivirus), isolated from the ticks hyalomma asiaticum schulze et schlottke, 1930 (ixodidae: hyalomminae) in turkmenistan, kazakhstan, and armenia and from the ticks h. Anatolicum koch, 1844 in tajikistan]. Vopr Virusol. 2014;59(4):25-…
581. Taylor RM, Hoogstraal H, Hurlbut HS. Isolation of a virus (wad medani) from rhipicephalus sanguineus collected in sudan. Am J Trop Med Hyg. 1966;15(1):75. https://doi.org/10.4269/ajtmh.1966.15.75
582. Kostiukov MA, Gordeeva ZE, Kuĭma AU. [Demonstration of the possibility of transphase transmission of the wad medani virus in h. A. Anatolicum ticks infected on experimentally infested agricultural animals]. Med Parazitol (Mosk). 1979;48(3):39-41
583. . Xinjiang tick orbivirus. 2016. https://www.ncbi.nlm.nih.gov/nuccore/?term=Xinjiang+tick+orbivirus.
584. Yunker CE, Clifford CM, Keirans JE, Thomas LA, Cory J. Tickborne viruses in western north america. Ii. Yaquina head, a new arbovirus of the kemerovo group isolated from ixodes uriae. J Med Entomol. 1973;10(3):264-9. https://doi.org/10.1093/jmedent/10.3.264
585. Polson A, Dent J. The rate of inactivation by ultra-violet irradiation as a means of distinguishing antigenically different strains of african horse-sickness virus. Br J Exp Pathol. 1950;31(1):1-4
586. Carpenter S, Mellor PS, Fall AG, Garros C, Venter GJ. African horse sickness virus: history, transmission, and current status. Annu Rev Entomol. 2017;62:343-58. https://doi.org/10.1146/annurev-ento-031616-035010
587. Chastel C, Bailly-Choumara H, Bach-Hamba D, Le Lay G, Legrand MC, Le Goff F, et al. [Tick-transmitted arbovirus in maghreb]. Bull Soc Pathol Exot. 1995;88(3):81-5
588. Converse JD, Hoogstraal H, Moussa MI, Kaiser MN, Casals J, Feare CJ. Aride virus, a new ungrouped arbovirus infecting amblyomma loculosum ticks from roseate terns in the seychelles. Arch Virol. 1976;50(3):237-40. https://doi.org/10.1007/BF01320577
589. Harvey E, Rose K, Eden JS, Lo N, Abeyasuriya T, Shi M, et al. Extensive diversity of rna viruses in australian ticks. J Virol. 2019;93(3). https://doi.org/10.1128/JVI.01358-18
590. Meng F, Ding M, Tan Z, Zhao Z, Xu L, Wu J, et al. Virome analysis of tick-borne viruses in heilongjiang province, china. Ticks Tick Borne Dis. 2019;10(2):412-20. https://doi.org/10.1016/j.ttbdis.2018.12.002
591. Ternovoi VA, Protopopova EV, Shvalov AN, Kartashov MY, Popova AY. Complete coding genome sequence for a novel multicomponent kindia tick virus detected from ticks collected in guinea. Cold Spring Harbor Laboratory. 2020
592. . Xinjiang tick associated virus 1. 2016. https://www.ncbi.nlm.nih.gov/nuccore/?term=Xinjiang+tick+associated+virus+1.
593. . Xinjiang tick associated virus 2. 2016. https://www.ncbi.nlm.nih.gov/nuccore/?term=Xinjiang+tick+associated+virus+2.
594. Pang Z, Jin Y, Pan M, Zhang Y, Wu Z, Liu L, et al. Geographical distribution and phylogenetic analysis of jingmen tick virus in china. Iscience. 2022;25(9):105007. https://doi.org/10.1016/j.isci.2022.105007
595. Kholodilov IS, Belova OA, Morozkin ES, Litov AG, Ivannikova AY, Makenov MT, et al. Geographical and tick-dependent distribution of flavi-like alongshan and yanggou tick viruses in russia. Viruses. 2021;13(3). https://doi.org/10.3390/v13030458
